# Supplementary material for: Transcriptomic response in Acropora muricata under acute temperature stress follows preconditioned seasonal temperature fluctuations
Source: BMC Res Notes. 2018 Feb 9;11:119. doi: 10.1186/s13104-018-3230-z (PMC5807827; doi:10.1186/s13104-018-3230-z)
Supplement: Supplementary file 3 — Additional file 3: Table S1. Assembly results of transcripts and statistical analyses of transcripts between different samples. [file 13104_2018_3230_MOESM3_ESM.xlsx]

## Sheet: Samples information
Sample_ID	Season	Temperature	Treatment	Reads_before_QC	Pairs_after_QC	Contigs	Contigs_mapped	N50
AM_0H_S	Summer	Baseline	Baseline	11086083	10622861	28863	7132101	630
AM_0H_W	Winter	Baseline	Baseline	11113268	10658817	28481	8282213	620
AM_15CJ_48H_S	Summer	15	Cold	11077450	10560389	17663	8126413	667
AM_15CJ_48H_W	Winter	15	Cold	11537880	11084842	29405	7883278	635
AM_25CJ_12H_S	Summer	25	Heat	11335282	10943106	27677	8479747	651
AM_25CJ_48H_W	Winter	25	Heat	11099088	10665740	22848	8547675	636
AM_33CJ_48H_S	Summer	33	Heat	11586615	11120182	29811	7470554	614
AM_33CJ_48H_W	Winter	33	Heat	11510417	11016629	16732	9256579	658

## Sheet: Transcripts_TRINITY
Transcripts	Am_0h_S	Am_0h_W	Am_15CJ_48h_S	Am_15CJ_48h_W	Am_25CJ_12h_S	Am_25CJ_48h_W	Am_33CJ_48h_S	Am_33CJ_48h_W
TRINITY_DN3459_c0_g1_i1	4395	648	0	18226	447	114	5755	27
TRINITY_DN3584_c1_g3_i1	0	243.401	0	0	0	0	0	0
TRINITY_DN11902_c0_g1_i1	230	87	93	136	47	53	24	23
TRINITY_DN11907_c0_g1_i1	27	64	190	3281	245	15	28	39
TRINITY_DN1440_c0_g2_i1	68.7692	0	186.712	56.0612	0	0	428	0
TRINITY_DN4533_c1_g1_i1	0	275	0	0	0	0	0	0
TRINITY_DN2980_c0_g2_i1	0	327	0	0	0	0	0	0
TRINITY_DN2818_c0_g1_i1	475	573	31	197	640	593	1961.27	151
TRINITY_DN11548_c0_g1_i1	28	31	166	47	53	105	30	38
TRINITY_DN14194_c0_g1_i1	72	64	376	33	30	20	28	726.224
TRINITY_DN185_c0_g1_i1	62	1140.14	0	43	394	0	188	154
TRINITY_DN3174_c0_g1_i1	680.483	769	80	1205	989.851	189	453	38
TRINITY_DN3766_c0_g1_i10	4118.44	0	0	0	0	0	0	0
TRINITY_DN14192_c1_g1_i1	0	0	0	0	0	0	0	202
TRINITY_DN13515_c0_g2_i1	0	0	28.1225	0	0	0	0	0
TRINITY_DN2787_c0_g1_i1	637	14800	33	411	697	2178	1062.28	70
TRINITY_DN18319_c0_g1_i1	55	22	0	118	104.543	83	46	0
TRINITY_DN1227_c0_g2_i1	0	147.755	477.419	129.974	0	91.2746	25.6371	0
TRINITY_DN10188_c0_g1_i1	15	33	103.477	32	44	51	43	115
TRINITY_DN25341_c0_g1_i1	83	41	0	30	0	0	64	0
TRINITY_DN2814_c0_g1_i2	0	0	0	41.9375	0	0	0	0
TRINITY_DN8303_c0_g1_i1	196	109	26	1414	84	19	427	20
TRINITY_DN3381_c0_g2_i1	0	0	0	427.777	212.41	0	151	86.7149
TRINITY_DN14059_c1_g1_i1	0	0	54	0	0	0	0	0
TRINITY_DN7011_c0_g1_i1	57	34	66	25	16	290	26	1178
TRINITY_DN3396_c1_g1_i1	0	400	0	0	3639	0	0	0
TRINITY_DN2669_c0_g1_i1	77	446	56	159.6	52.4302	223.427	19.4666	45
TRINITY_DN5120_c0_g1_i1	537	14	211	226	35	39	117	19
TRINITY_DN11085_c0_g1_i1	24	112.881	63	36	1037	22	19	374
TRINITY_DN16286_c0_g1_i1	180	20	0	93	67.2907	38	111	0
TRINITY_DN13599_c0_g1_i1	27	41	25	41.5494	23	65	82	56
TRINITY_DN20160_c0_g1_i1	75	46.1083	0	78	42	21	25	0
TRINITY_DN25504_c0_g1_i1	79	18	0	29	0	0	36	0
TRINITY_DN643_c0_g1_i1	52	704	143	40	73.3411	75	165	178
TRINITY_DN3750_c0_g1_i1	2260.81	83	13	116	128.605	42	1656	18
TRINITY_DN18995_c0_g1_i1	50	59	0	0	89	28	58	0
TRINITY_DN23475_c0_g1_i1	113.243	33	0	51	30	0	121	0
TRINITY_DN12157_c0_g1_i1	41	29	60	439	104	75	73	30
TRINITY_DN24589_c0_g1_i1	99	122	0	95	37	0	44	0
TRINITY_DN4741_c0_g1_i1	1288	156	564	55	127	46	48	28
TRINITY_DN27081_c0_g1_i1	0	0	0	0	0	0	57	0
TRINITY_DN4912_c0_g1_i1	24	45	36	87	29	25	31	243
TRINITY_DN14106_c0_g1_i1	71	74	17	30	43	18	27	230
TRINITY_DN6721_c1_g1_i1	39	0	0	0	0	0	0	0
TRINITY_DN14428_c1_g1_i1	0	0	0	59	0	0	0	0
TRINITY_DN20579_c0_g2_i1	0	0	0	933.5	0	0	0	0
TRINITY_DN19066_c0_g1_i1	84	60	0	22	84	80	16	0
TRINITY_DN2158_c0_g1_i2	0	0	0	0	0	0	0	2353.15
TRINITY_DN4235_c2_g2_i1	0	0	0	0	0	0	333	0
TRINITY_DN4287_c0_g3_i2	0	0	0	0	0	0	145.957	0
TRINITY_DN21295_c1_g1_i1	0	0	0	154	0	0	0	0
TRINITY_DN2037_c0_g2_i1	75.0207	0	0	0	0	529	0	0
TRINITY_DN22564_c1_g1_i1	0	0	0	0	59	0	0	0
TRINITY_DN11163_c0_g1_i1	28	366	20	37	149.427	63	82	32
TRINITY_DN8548_c0_g1_i1	383	68	51	126	31	26	301	56
TRINITY_DN6035_c0_g1_i1	16	32	48	2419.44	25	35	66	28
TRINITY_DN13494_c0_g1_i1	30	42	16	37	17	38	167	179
TRINITY_DN4007_c0_g3_i1	0	0	0	0	0	0	786.344	0
TRINITY_DN229_c0_g2_i1	0	0	0	18.6604	0	210	0	0
TRINITY_DN23289_c1_g1_i1	64	0	0	0	0	0	0	0
TRINITY_DN24580_c0_g1_i1	49	89	0	55	29	0	50	0
TRINITY_DN4487_c0_g1_i1	21	57	346	56	108	62	30	42
TRINITY_DN24315_c0_g1_i1	73	45	0	31	58	0	145	0
TRINITY_DN19252_c0_g1_i1	58	284	0	22	29	142	25	0
TRINITY_DN10660_c0_g1_i1	29	0	19	32	34	36	42	40
TRINITY_DN8542_c0_g1_i1	49	160	49	319	43	26	66	43.5412
TRINITY_DN3136_c0_g3_i1	0	0	0	143	0	0	0	0
TRINITY_DN2312_c1_g1_i1	0	0	0	0	0	44	0	0
TRINITY_DN7698_c1_g1_i1	0	31	0	0	0	0	0	0
TRINITY_DN3183_c0_g1_i2	0	0	0	0	36.4507	0	0	0
TRINITY_DN880_c0_g2_i1	0	0	0	0	30.6359	56	40.2406	0
TRINITY_DN18400_c0_g1_i1	0	27	0	38	73	40	80	0
TRINITY_DN18665_c0_g1_i1	41	16	0	24	76	71	30.9474	0
TRINITY_DN21540_c0_g1_i1	18	15	0	84	186	0	44	0
TRINITY_DN18232_c0_g1_i1	23.0203	27	0	230	157	133	39	0
TRINITY_DN3580_c0_g1_i2	0	382.993	0	0	866.429	0	0	0
TRINITY_DN15738_c1_g1_i1	0	0	0	0	91	0	0	0
TRINITY_DN23987_c0_g1_i1	40	31	0	41	39	0	97	0
TRINITY_DN16608_c0_g1_i1	0	20	0	43	26	201	62	0
TRINITY_DN3939_c0_g2_i1	0	0	0	0	0	0	51.5455	0
TRINITY_DN2656_c0_g1_i2	0	0	0	0	0	896.101	34.9106	0
TRINITY_DN817_c0_g2_i1	0	0	234.776	0	410	0	0	0
TRINITY_DN3324_c1_g1_i1	229	0	0	0	0	0	0	0
TRINITY_DN23951_c0_g1_i1	132	47	0	252	28	0	223	0
TRINITY_DN26272_c0_g1_i1	26	0	0	35	0	0	33	0
TRINITY_DN9753_c0_g1_i1	25	52	480.938	17	49	39	61	40
TRINITY_DN15794_c0_g1_i1	97	2532	22	21	662	42	149	0
TRINITY_DN2771_c0_g1_i1	768	475.125	67	217	111	6457.35	134.028	74.9375
TRINITY_DN14397_c0_g1_i1	89	31	19	22	21	27	49	44
TRINITY_DN21727_c0_g1_i1	49	27	0	71	153.074	0	32	0
TRINITY_DN17684_c0_g1_i1	37	48	0	0	31	19	2132.36	0
TRINITY_DN333_c0_g1_i1	324.966	145	259	3746.56	93.1765	2872.5	515.172	258
TRINITY_DN13580_c0_g1_i1	25	55	48	23	18	54	46	221
TRINITY_DN3705_c0_g3_i1	398.369	0	0	0	0	0	0	0
TRINITY_DN1558_c1_g2_i1	0	0	347	0	0	0	0	0
TRINITY_DN24478_c0_g1_i1	40	130	0	26	31	0	26	0
TRINITY_DN1489_c0_g4_i1	0	0	183	0	0	0	0	0
TRINITY_DN16272_c0_g1_i1	21	130	0	1032	38	0	30	0
TRINITY_DN19208_c0_g1_i1	37	58	0	22	44	62	29	0
TRINITY_DN15598_c0_g1_i1	1908	820	30	26	88	47	26	0
TRINITY_DN10964_c0_g1_i1	46	26	71	36	16	40	56	30
TRINITY_DN22719_c0_g1_i1	1323	111	0	60	8.51061	0	21	0
TRINITY_DN1301_c1_g1_i1	0	0	0	0	0	0	101	0
TRINITY_DN5102_c0_g1_i1	97	69	14	20	36	36	58	0
TRINITY_DN22529_c0_g1_i1	18	83	0	114	76	0	23	0
TRINITY_DN26074_c0_g1_i1	30	20	0	91	0	0	24	0
TRINITY_DN12774_c1_g1_i1	67.6774	0	0	0	0	0	0	0
TRINITY_DN24651_c0_g1_i1	40	46	0	84	16	0	51	0
TRINITY_DN25797_c0_g1_i1	67	20	0	0	0	0	38	0
TRINITY_DN1936_c0_g1_i1	58.7898	54	7370.82	0	162.774	58	68.803	2025
TRINITY_DN6240_c0_g1_i1	140	43	28	78	28	53	89	66
TRINITY_DN20576_c0_g1_i1	24	55	0	346.35	39	45	100	0
TRINITY_DN4204_c0_g1_i1	63	43	36	94	35	28	733.582	32
TRINITY_DN15569_c0_g1_i1	34	41	22	22	348	185	21	0
TRINITY_DN3106_c0_g1_i2	0	0	0	0	546.592	0	0	0
TRINITY_DN23086_c0_g1_i1	346	169	0	37	33	0	40	0
TRINITY_DN3277_c0_g2_i1	517.397	0	0	0	1617.69	0	0	0
TRINITY_DN2420_c0_g2_i1	0	138	0	0	227.349	0	0	0
TRINITY_DN12894_c0_g1_i1	71	21	21	31	28	92	275	0
TRINITY_DN19125_c0_g1_i1	40	470	0	71	27	31	74	0
TRINITY_DN2322_c0_g2_i1	41.6667	218	0	134	228	297.706	0	0
TRINITY_DN1711_c0_g2_i1	0	0	0	0	0	0	1.7836	123.996
TRINITY_DN11334_c0_g1_i1	63	226	44	126	467	37	107	29
TRINITY_DN2190_c0_g1_i1	182	69	86	123	31	268	245.662	3200
TRINITY_DN25735_c0_g1_i1	21	79	0	0	0	0	5622	0
TRINITY_DN23049_c0_g1_i1	225.334	905	0	19	635.786	0	42	0
TRINITY_DN4545_c0_g1_i1	24	1738	254	0	36	26	27	199
TRINITY_DN3612_c0_g2_i4	0	296.087	0	0	0	0	0	0
TRINITY_DN2753_c0_g1_i1	836	50.6597	43	693	0	2324	323.611	135
TRINITY_DN7833_c0_g1_i1	43	109	104	900	55	60	41	22
TRINITY_DN873_c1_g1_i1	0	62	0	195	0	0	0	0
TRINITY_DN1275_c1_g1_i1	0	0	561.449	0	0	0	0	0
TRINITY_DN10135_c0_g1_i1	22	39	17	0	382.193	31	46	72
TRINITY_DN26296_c0_g1_i1	30	0	0	16	0	0	32.3517	0
TRINITY_DN22729_c0_g1_i1	213.178	21	0	82	0	0	36	0
TRINITY_DN16653_c0_g1_i1	123	84	0	38	135	70	87	0
TRINITY_DN2359_c0_g1_i1	1299.63	714	49	353	84.9676	1213	242.353	38
TRINITY_DN4024_c1_g1_i3	0	0	0	0	0	0	211.604	0
TRINITY_DN15705_c0_g1_i1	55	54	21	52.0811	0	61	23	0
TRINITY_DN1156_c0_g1_i1	238.757	253.582	511	0	92.6663	213	474	585
TRINITY_DN19484_c0_g1_i1	364	20	0	31	16	30	24	0
TRINITY_DN2220_c1_g1_i1	0	0	116	0	0	0	0	0
TRINITY_DN13612_c0_g1_i1	44	162	47	26	33	24	26	58
TRINITY_DN12611_c0_g1_i1	84	27	49	155	222	18	52	107
TRINITY_DN2538_c1_g1_i1	0	0	0	0	281	0	0	0
TRINITY_DN4211_c0_g1_i4	0	0	0	0	0	0	402.191	0
TRINITY_DN18210_c0_g1_i1	209	0	0	16	1096	433	44	0
TRINITY_DN1731_c1_g1_i1	0	0	546	0	0	0	0	195
TRINITY_DN25744_c0_g1_i1	42	40	0	37	0	0	222	0
TRINITY_DN6476_c0_g1_i1	18	20	98	51	36	23	63	14
TRINITY_DN6307_c0_g1_i1	110	47	43	24	27	258	26	29
TRINITY_DN188_c0_g1_i1	60	187	3258.85	0	39.7711	347	372	98.7543
TRINITY_DN8392_c0_g1_i1	28	208	151	153	48	18	154	31
TRINITY_DN3537_c1_g1_i1	158.338	406	0	0	0	41	294	0
TRINITY_DN2174_c0_g2_i2	0	0	0	4.65179	0	0	0	0
TRINITY_DN834_c0_g1_i1	168.854	106	610.665	0	102.361	128.319	1007	228
TRINITY_DN16634_c0_g1_i1	233	41	0	109	22	185	24.0502	0
TRINITY_DN15673_c0_g1_i1	36.8651	21	44	31	44	128	92.1398	0
TRINITY_DN1412_c0_g2_i1	54.1416	170.478	0	0	133.778	159.474	0	2171.45
TRINITY_DN7442_c0_g1_i1	30	1057	498.413	1020	16	437	38	20
TRINITY_DN17325_c0_g1_i1	70.0178	49	0	204	44	22	72	0
TRINITY_DN2418_c0_g1_i2	0	0	0	0	0	354.244	0	0
TRINITY_DN21498_c0_g1_i1	25	24	0	24	1388	0	70	0
TRINITY_DN2478_c0_g2_i1	0	0	0	0	1207.14	1721	0	0
TRINITY_DN2241_c0_g1_i2	0	0	0	0	0	9.09487	0	0
TRINITY_DN235_c0_g1_i1	103	23	1580	517.245	75	509	189	2915
TRINITY_DN14010_c0_g1_i1	24.3039	28	178	18	30	60	60	72
TRINITY_DN25460_c0_g1_i1	104	45	0	23	0	0	87	0
TRINITY_DN12190_c0_g1_i1	7316	23	933	43	670	40	96	168
TRINITY_DN3536_c1_g4_i1	0	0	0	0	0.839272	0	0	0
TRINITY_DN11699_c0_g2_i1	0	0	0	0	66.6262	0	0	0
TRINITY_DN3254_c0_g1_i1	679	1472	29	20997.2	2213	45	592	66
TRINITY_DN19934_c0_g1_i1	191	422.246	0	95	0	23	459	0
TRINITY_DN21777_c0_g1_i1	23	65	0	20	404.301	0	68	0
TRINITY_DN4994_c0_g1_i1	34	77	127	246	55	24	94	34
TRINITY_DN17324_c0_g1_i1	156	164	0	102	25	37	56	0
TRINITY_DN20410_c0_g1_i1	23	53.2633	0	18	33	40	65.5595	0
TRINITY_DN16885_c0_g1_i1	154	69	0	186	50	64	42	0
TRINITY_DN2517_c0_g1_i2	0	0	0	0	1610.58	0	0	0
TRINITY_DN17454_c0_g1_i1	50	23	0	24	31	87	47	0
TRINITY_DN20379_c0_g1_i1	54	56	0	0	84	28	57	0
TRINITY_DN11594_c0_g1_i1	30	1640	649.053	34	29	43	30	99
TRINITY_DN16581_c1_g1_i1	0	0	0	0	61	0	0	0
TRINITY_DN1616_c0_g1_i1	323.084	607.48	629	23.4545	9.3808	69	0	16061
TRINITY_DN24104_c0_g1_i1	54	69	0	1531	154	0	25	0
TRINITY_DN6232_c0_g1_i1	72	104	22	24	32	161	64	25
TRINITY_DN5780_c0_g1_i1	21	60	18	30	18	19	29	33
TRINITY_DN2381_c0_g3_i1	0	0	0	0	570	0	0	0
TRINITY_DN2729_c0_g3_i1	0	0	0	0	0	720.691	0	0
TRINITY_DN16887_c0_g1_i1	43	47	0	29	27	39	34	0
TRINITY_DN874_c1_g1_i1	0	0	124	0	0	0	0	0
TRINITY_DN2230_c1_g1_i1	379	0	0	0	0	0	0	0
TRINITY_DN3563_c1_g3_i1	0	0	0	231	0	0	0	0
TRINITY_DN11944_c0_g1_i1	236	123	167	23	75	26	27	277.881
TRINITY_DN5204_c0_g1_i1	179	50	26	35	141	16	0	38
TRINITY_DN2325_c0_g3_i1	0	1995	0	0	0	0	0	0
TRINITY_DN18342_c0_g1_i1	52	111	0	47	53	234	40	0
TRINITY_DN3749_c0_g2_i1	102.217	0	0	0	499	0	0	0
TRINITY_DN26541_c0_g1_i1	0	0	0	23	0	0	35	0
TRINITY_DN2872_c0_g1_i1	224	605	330	469	310	116	3424	27
TRINITY_DN2858_c0_g1_i1	98.1422	404	23	994	178.14	27	110.948	32
TRINITY_DN3877_c0_g1_i1	446	61	32	73	1151.38	82	830	48
TRINITY_DN8532_c0_g1_i1	75	59	38	27	49	27	387	44
TRINITY_DN3047_c0_g1_i1	307	207	284	1089	60	61	208.165	0
TRINITY_DN19697_c0_g1_i1	42	36	0	117	791	57	97	0
TRINITY_DN22045_c0_g1_i1	26	27	0	40	589	0	38	0
TRINITY_DN19446_c0_g1_i1	103	85	0	76	121	30	36	0
TRINITY_DN2544_c0_g1_i1	0	523.905	98	2816	0	2300	1088	100
TRINITY_DN2078_c1_g1_i1	0	0	0	0	374	0	0	0
TRINITY_DN17907_c0_g1_i1	28	23	0	52	28	25	84	0
TRINITY_DN10350_c0_g1_i1	47	66	58	100	36	62	63	40
TRINITY_DN11658_c0_g2_i1	0	0	51	0	0	0	0	0
TRINITY_DN4017_c0_g1_i1	44	67	33	625	7.77883	26	1680.33	62
TRINITY_DN15264_c2_g1_i1	0	557	0	0	0	0	0	0
TRINITY_DN5158_c0_g1_i1	42	227.555	263	0	47	25	40	4358
TRINITY_DN3541_c2_g1_i1	0	0	0	762	0	0	0	0
TRINITY_DN24330_c0_g1_i1	32	24	0	151	36	0	35	0
TRINITY_DN8600_c0_g5_i1	123.798	0	0	0	0	0	0	0
TRINITY_DN6739_c0_g1_i1	23	39	22	0	83	72	69	104
TRINITY_DN27214_c0_g1_i1	0	0	0	0	0	0	22	0
TRINITY_DN9541_c0_g2_i1	0	0	706	0	0	0	0	0
TRINITY_DN769_c1_g1_i1	0	546	0	122.872	0	0	0	0
TRINITY_DN16695_c1_g1_i1	0	38	0	0	0	0	0	0
TRINITY_DN2304_c0_g2_i2	0	0	0	0	73.4232	0	0	0
TRINITY_DN12784_c0_g1_i1	21	18	140	135	28	56	249	29
TRINITY_DN9886_c0_g1_i1	22	90	39	42	94	37	53.972	27
TRINITY_DN7784_c0_g1_i1	15	96	274	68	2686.73	57	42	27
TRINITY_DN4466_c0_g1_i1	3008	0	81	93	4212	26	664.541	75
TRINITY_DN1365_c0_g2_i1	0	1146.86	0	0	428.191	69	628.407	0
TRINITY_DN1406_c0_g2_i1	98	451.36	0	0	646	0	0	1286
TRINITY_DN12068_c0_g1_i1	670	33	321	29	0	211	18	79
TRINITY_DN21161_c0_g1_i1	34	54	0	28	31	0	41	0
TRINITY_DN3180_c0_g1_i1	923	652	31	666	99.632	20	0	28
TRINITY_DN7761_c0_g1_i1	16	48	878	51	61	111	0	58
TRINITY_DN20739_c0_g1_i1	77	32	0	238	48	27	73	0
TRINITY_DN19382_c0_g1_i1	169	47	0	32	26	133.692	45	0
TRINITY_DN17873_c0_g1_i1	80	20	0	53	26	19	48	0
TRINITY_DN7596_c0_g1_i1	16	40	218	261	27	85	25	33
TRINITY_DN13780_c0_g1_i1	24	88	779.167	199	36	37	45	21
TRINITY_DN13748_c0_g1_i1	52	87	0	47	53	38	21	101
TRINITY_DN1791_c0_g1_i2	0	0	0	0	0	0	0	558.39
TRINITY_DN4852_c0_g1_i1	258	34	17	85	50.7656	27	483	113
TRINITY_DN20827_c0_g1_i1	48	12	0	399	99	56	231	0
TRINITY_DN5861_c0_g1_i1	30	144.608	50	290	69	1175	30	33
TRINITY_DN4325_c0_g1_i1	34	44	22	55	97	241	19	37
TRINITY_DN562_c1_g1_i1	0	0	0	101	0	0	113	0
TRINITY_DN11134_c0_g1_i1	39	136	33	42	279	32	93	28
TRINITY_DN15743_c0_g1_i1	144	92	49	14	187	134	30	0
TRINITY_DN7623_c1_g1_i1	0	0	0	0	65	0	0	0
TRINITY_DN25581_c0_g1_i1	33	25	0	26	0	0	37	0
TRINITY_DN2644_c1_g1_i1	60	0	0	0	0	0	0	0
TRINITY_DN19122_c0_g1_i1	169	247	0	71	50	49	14	0
TRINITY_DN3887_c0_g3_i1	0	0	0	0	126.623	0	175.472	0
TRINITY_DN1922_c0_g1_i2	0	0	0	0	0	0	0	1100.06
TRINITY_DN6837_c0_g1_i1	35	39	146	28	78	74	42	128
TRINITY_DN21547_c0_g1_i1	19	29	0	30	44	0	95	0
TRINITY_DN5992_c0_g1_i1	161.727	0	88	15	46	28	19	31
TRINITY_DN8196_c0_g1_i1	68	63	28	59	142.052	24	130	31
TRINITY_DN1544_c0_g3_i1	0	0	648	0	0	0	0	0
TRINITY_DN534_c0_g3_i1	0	0	0	0	0	36.0395	0	0
TRINITY_DN4162_c0_g2_i1	0	0	0	0	130.861	0	1205	0
TRINITY_DN10851_c0_g1_i1	23	22	52	0	27	25	29	31
TRINITY_DN2510_c0_g1_i2	0	0	0	19.3136	0	0	0	0
TRINITY_DN5586_c0_g1_i1	36	156	81	30	23	45	30	16
TRINITY_DN1817_c0_g3_i1	0	0	0	0	0	0	126.667	118.062
TRINITY_DN11175_c0_g1_i1	62	24	29	18	344	56	175	127
TRINITY_DN7036_c0_g1_i1	19	31	25	30	38	35	29	226
TRINITY_DN23661_c0_g1_i1	59	28	0	28	33	0	23	0
TRINITY_DN21291_c0_g1_i1	45	29	0	111	29	0	327	0
TRINITY_DN7254_c0_g1_i1	15	281	25	237	38	83	22	208
TRINITY_DN3536_c1_g1_i1	0	90.4535	0	0	121.833	0	0	0
TRINITY_DN2795_c1_g1_i5	0	0	0	0	0	50.7434	0	0
TRINITY_DN3788_c0_g2_i1	0	0	0	0	243	0	0	0
TRINITY_DN22012_c0_g1_i1	22	108	0	45	132	0	11	0
TRINITY_DN14893_c0_g1_i1	21	534	106	0	92	21	38	18
TRINITY_DN22082_c0_g2_i1	0	0	0	0	36.6154	0	0	0
TRINITY_DN16155_c0_g1_i1	23	26	36	175	644.098	23	85	0
TRINITY_DN16598_c0_g1_i1	134.834	23	0	28	52	49	127	0
TRINITY_DN846_c0_g1_i1	228	0	53.0263	56.8653	569	321	0	192
TRINITY_DN2797_c1_g2_i2	0	0	0	0	0	495.227	0	0
TRINITY_DN5493_c0_g1_i1	25	17	0	31	145	84	0	26
TRINITY_DN24180_c0_g2_i1	0	0	0	0	0	0	194.286	0
TRINITY_DN1796_c1_g1_i1	0	0	1181	0	0	0	0	0
TRINITY_DN5753_c0_g1_i1	19	96	75	28	26	26	23	26
TRINITY_DN20658_c0_g1_i1	117	116	0	57	27	21	59	0
TRINITY_DN1184_c0_g1_i3	0	0	0	0	57.2042	0	0	0
TRINITY_DN3036_c0_g3_i1	0	0	0	814	0	0	0	0
TRINITY_DN9697_c0_g1_i1	216	32	29	49	50	92	85	15
TRINITY_DN2774_c1_g3_i1	0	0	0	754	0	0	0	0
TRINITY_DN15719_c0_g2_i1	271	0	0	0	0	0	0	0
TRINITY_DN1338_c1_g1_i1	233	0	0	0	0	0	0	0
TRINITY_DN2159_c0_g1_i1	54	881	171	344	129	6791	55	1299
TRINITY_DN4493_c1_g1_i1	197	0	0	0	0	0	0	67
TRINITY_DN4103_c0_g2_i1	0	0	0	0	0	0	455	0
TRINITY_DN8312_c0_g1_i1	87	48	72	112	124	17	53	29
TRINITY_DN10729_c0_g1_i1	21	40	28	0	43	162	35	235
TRINITY_DN20058_c0_g1_i1	286	97	0	20	36	18	263	0
TRINITY_DN1859_c0_g1_i1	90.0454	860	489	14.961	180.341	538.861	351	588
TRINITY_DN22546_c0_g1_i1	13	38	0	0	32	0	50	0
TRINITY_DN10791_c0_g1_i1	25	23	39	96	38	24	81	34
TRINITY_DN22786_c0_g1_i1	90	44	0	17	211	0	38	0
TRINITY_DN16567_c0_g1_i1	763	340	0	312	24	59	295.76	0
TRINITY_DN1175_c0_g3_i1	0	0	0	0	492	0	0	0
TRINITY_DN9400_c0_g1_i1	20	22	97	41	123	34	64	33
TRINITY_DN17710_c0_g1_i1	18	63	0	74	27.4364	0	170	0
TRINITY_DN13897_c0_g1_i1	33	36	369	66	24	22	99	30
TRINITY_DN25108_c0_g1_i1	42	145	0	54	0	0	44	0
TRINITY_DN18483_c0_g1_i1	18	21	0	27	53	34	31	0
TRINITY_DN1676_c0_g2_i1	42.9946	44	0	0	0	0	0	53.6013
TRINITY_DN2122_c1_g2_i1	0	0	0	0	0	0	0	233.202
TRINITY_DN9862_c1_g1_i1	0	0	0	0	0	0	37	0
TRINITY_DN5231_c0_g1_i1	60.5858	42	45	43	26	41	118	140
TRINITY_DN3221_c0_g3_i1	119.556	0	0	0	0	0	0	0
TRINITY_DN3528_c0_g2_i1	0	586	0	642	4.27	0	149	0
TRINITY_DN10826_c0_g1_i1	36	43	0	36	27	90	11	16
TRINITY_DN19467_c0_g1_i1	29	41	0	16	154	270	16	0
TRINITY_DN13125_c0_g1_i1	43	19	47	211	28	85	99	16
TRINITY_DN18826_c0_g1_i1	18	399.092	0	36	85	166	25	0
TRINITY_DN13659_c1_g1_i1	0	0	0	0	0	0	0	193
TRINITY_DN4493_c0_g1_i1	125	5054	29	123	71	21	51	66
TRINITY_DN3729_c0_g2_i1	0	0	0	0	866	0	0	0
TRINITY_DN3375_c0_g3_i1	0	0	0	0	109.006	0	0	0
TRINITY_DN1104_c0_g1_i1	58	456	241.236	407	54	18.9615	57.8846	0
TRINITY_DN5825_c0_g1_i1	29	32	33	32	45	19	72	192
TRINITY_DN6945_c0_g1_i1	28	18	108	17	33	141.16	60.1965	23
TRINITY_DN8155_c0_g1_i1	249	140	44	121	143	0	188	67
TRINITY_DN6322_c0_g1_i1	19	38	31	20	49	37	81	14
TRINITY_DN10216_c0_g1_i1	126	12	49	49	37	40	34	31
TRINITY_DN3684_c0_g1_i5	553.737	0	0	0	0	0	0	0
TRINITY_DN2716_c0_g2_i1	74	0	0	319.563	102	0	0	0
TRINITY_DN6738_c0_g1_i1	42	43	18	53	45	89	81	82
TRINITY_DN3962_c0_g2_i1	0	0	0	0	35.624	0	0	0
TRINITY_DN3561_c2_g2_i1	58.9396	0	0	0	0	0	0	0
TRINITY_DN3781_c2_g1_i1	0	0	0	0	690.181	0	0	0
TRINITY_DN8244_c0_g1_i1	48	86	31	0	54	50	328	71
TRINITY_DN3876_c1_g1_i2	0	0	0	0	0	0	1675.72	0
TRINITY_DN3229_c0_g1_i1	953	383	114	3608.46	520	324	530	122
TRINITY_DN2976_c0_g3_i1	0	11.1191	0	0	0	0	0	0
TRINITY_DN16366_c0_g1_i1	64	225	0	14	22	20.3955	51	0
TRINITY_DN6243_c1_g1_i1	0	0	0	0	0	0	55	0
TRINITY_DN24868_c0_g1_i1	79	49	0	104	25	0	27	0
TRINITY_DN2860_c0_g1_i1	1620.31	282	143	346	973	21	68	45
TRINITY_DN10819_c0_g1_i1	18	57	40	23	17	46	14	18
TRINITY_DN18162_c0_g1_i1	72	21	0	46	494	405	85	0
TRINITY_DN19855_c0_g1_i1	67	19	0	36	338	27	24	0
TRINITY_DN18638_c0_g1_i1	16	37	0	24	103	28	39	0
TRINITY_DN9117_c0_g1_i1	59	559	18	23	243	89	16	28
TRINITY_DN791_c0_g1_i1	243	88	64	542	0	79	345	1679
TRINITY_DN653_c0_g1_i1	4704.54	435	0	814	75.4326	143	0	1464
TRINITY_DN1321_c0_g2_i1	0	246.869	0	0	0	0	0	0
TRINITY_DN3443_c0_g1_i3	0	0	0	0	392.648	0	0	0
TRINITY_DN11683_c0_g2_i1	154.829	0	0	0	0	0	0	0
TRINITY_DN21847_c0_g1_i1	41	43	0	356	589	0	92	0
TRINITY_DN2431_c2_g1_i1	0	0	0	495	0	0	0	0
TRINITY_DN21102_c0_g1_i1	29	19	0	116.321	21	0	51	0
TRINITY_DN5950_c0_g1_i1	302	48	61	30	48	16	27	30
TRINITY_DN8174_c0_g2_i1	0	0	0	0	35.3486	0	0	0
TRINITY_DN3925_c0_g3_i1	0	0	0	0	50.6763	0	0	0
TRINITY_DN24778_c0_g1_i1	37	13	0	112	24	0	187	0
TRINITY_DN12120_c0_g1_i1	42	100	264.574	317	31	72	623	22
TRINITY_DN5418_c0_g1_i1	106	0	52	57	71	42	165	38
TRINITY_DN2214_c0_g2_i1	0	280	0	136	0	0	0	654
TRINITY_DN4192_c0_g1_i1	39	31.6221	21	678	25	22	0	43
TRINITY_DN2077_c0_g1_i4	0	0	0	0	0	75.0526	0	0
TRINITY_DN3802_c0_g1_i1	147	199	39	73	358	274	1320	23
TRINITY_DN3412_c1_g1_i1	0	0	0	271	0	0	0	0
TRINITY_DN3245_c0_g2_i1	407.841	461	0	0	169.312	0	558.273	0
TRINITY_DN23531_c0_g1_i1	135	56	0	37	198	0	185	0
TRINITY_DN11434_c0_g1_i1	18	44	25	395	206	28	23	38
TRINITY_DN2418_c0_g1_i1	63	421	39	1497	870	394.756	0	43.0964
TRINITY_DN631_c0_g2_i1	9617.02	140	650.274	0	0	0	250	121
TRINITY_DN23400_c0_g1_i1	29	30	0	42	39	0	141	0
TRINITY_DN15850_c0_g1_i1	84	255	23	34	123	90	66	0
TRINITY_DN21643_c0_g1_i1	57	63	0	26	425	0	151	0
TRINITY_DN23599_c0_g1_i1	78	44	0	36	57	0	52	0
TRINITY_DN4937_c0_g1_i1	275	83	38	399	837	63	280	71
TRINITY_DN15602_c0_g1_i1	217	142	61	18	52	101	38	0
TRINITY_DN12387_c0_g1_i1	9.5122	91.4641	23	319	300	1606	42	53
TRINITY_DN595_c0_g3_i1	0	0	0	0	0	752.9	0	0
TRINITY_DN488_c0_g1_i1	76	78	31.0487	0	262.087	454.504	69.7347	293
TRINITY_DN927_c0_g2_i1	0	68	97.6806	0	0	37	273	0
TRINITY_DN24576_c0_g1_i1	209	16	0	202	20	0	165	0
TRINITY_DN4825_c0_g1_i1	53	33	95.3217	81	260	32	49	295
TRINITY_DN4115_c0_g1_i1	22	118	58	64	97	65	148	159.654
TRINITY_DN11827_c1_g1_i1	0	0	0	218.862	0	0	0	0
TRINITY_DN8242_c0_g1_i1	37	49	28	102	164	27	52	37
TRINITY_DN16777_c0_g1_i1	427	39	0	20	111	108	67	0
TRINITY_DN4192_c2_g3_i2	0	0	0	0	0	0	914.963	0
TRINITY_DN4315_c0_g3_i1	0	0	0	0	0	0	495	0
TRINITY_DN3381_c1_g2_i1	0	0	0	0	276	0	0	0
TRINITY_DN1107_c0_g1_i1	103.135	218	35	0	55.585	104	56	275
TRINITY_DN14214_c0_g1_i1	50	71	38	34	59	101	96	195
TRINITY_DN4921_c0_g1_i1	385	35	1104	61	100	41	569	26
TRINITY_DN3527_c0_g1_i2	0	649.288	0	0	0	0	0	0
TRINITY_DN889_c0_g2_i1	98.6963	0	130	15.0361	0	0	0	272
TRINITY_DN16229_c0_g1_i1	58	204	0	56	66	114	196	0
TRINITY_DN13585_c0_g1_i1	20	121	30	20	27	31	0	35
TRINITY_DN24144_c0_g2_i1	165	0	0	0	0	0	0	0
TRINITY_DN2668_c0_g2_i1	161.797	145	0	177	352.229	0	282.526	0
TRINITY_DN17229_c0_g1_i1	34	55	0	121	27	22	16	0
TRINITY_DN17628_c0_g1_i1	65	26	0	58	19	23	73	0
TRINITY_DN2967_c0_g3_i1	0	0	0	231.083	0	0	0	0
TRINITY_DN8820_c1_g1_i1	0	0	0	73	0	0	0	0
TRINITY_DN18247_c0_g1_i1	37	19	0	65	93	68	19	0
TRINITY_DN11997_c0_g1_i1	42	365	35	122	110	123	121	45
TRINITY_DN2441_c0_g1_i2	0	0	0	0	0	0	360.131	0
TRINITY_DN12970_c0_g1_i1	135	35	27	15	40	77	107	30
TRINITY_DN3345_c0_g1_i1	792	107	26	224.979	3315	76	2457.15	99
TRINITY_DN2342_c0_g1_i1	66	493	2191	184	364.267	669	48	96
TRINITY_DN5448_c0_g1_i1	36	98	23	77	45	15	61	38
TRINITY_DN10153_c0_g1_i1	47	40	61	25	50	62	150	0
TRINITY_DN5451_c0_g1_i1	22	38	146	50	9427	56	48	60
TRINITY_DN16060_c0_g1_i1	44	55	25	74	0	38	391	0
TRINITY_DN23046_c0_g1_i1	26	719	0	44	163.165	0	38	0
TRINITY_DN23576_c0_g1_i1	48	55	0	37	0	0	499	0
TRINITY_DN10167_c0_g1_i1	54	45	33	30	63	48	57	21
TRINITY_DN24612_c0_g1_i1	35	15	0	33	18	0	75	0
TRINITY_DN24593_c0_g1_i1	43	39	0	16	0	0	141	0
TRINITY_DN687_c0_g3_i1	0	0	118.082	0	0	0	0	0
TRINITY_DN527_c0_g2_i1	28.6295	155.321	25.171	495.092	72.5941	78.2934	26.1333	0
TRINITY_DN25691_c0_g1_i1	44	29	0	28	0	0	21	0
TRINITY_DN3582_c0_g6_i1	0	1428	0	0	0	0	0	0
TRINITY_DN2396_c0_g1_i1	649	160	17	164	178.427	123.083	363	263
TRINITY_DN19266_c0_g1_i1	46	71	0	46	36	70	22	0
TRINITY_DN1757_c0_g2_i2	0	0	83.0045	0	0	0	0	0
TRINITY_DN2117_c1_g1_i1	0	149	0	0	0	0	0	0
TRINITY_DN3070_c0_g1_i1	678	1341	65	96.8846	23030	32	377	15
TRINITY_DN10440_c0_g1_i1	65	169.777	25	31	33	13	51	54
TRINITY_DN16342_c0_g1_i1	43	31	0	35	84	19	27	0
TRINITY_DN4442_c0_g2_i1	0	0	0	32.1896	0	0	0	0
TRINITY_DN2505_c0_g1_i1	146.135	289.12	405	2150	467	3128	0	52
TRINITY_DN13001_c0_g1_i1	101	38	69	36	40	36	96	27
TRINITY_DN15534_c0_g1_i1	27.7997	143	44	28	257	25	58.4992	0
TRINITY_DN79_c0_g2_i1	818.022	0	43	0	0	0	240.004	0
TRINITY_DN1348_c0_g1_i1	263	291.775	532	50	6155	50	95	348.089
TRINITY_DN10653_c0_g1_i1	24	28	30	38	67	33	45	29
TRINITY_DN19_c0_g1_i1	86.2048	60	191	65	656	254	184	53
TRINITY_DN24608_c0_g1_i1	44	85	0	55	45	0	41	0
TRINITY_DN4392_c0_g1_i1	60	149.626	4165	75	37	54	330	0
TRINITY_DN1347_c1_g1_i1	43	0	0	0	0	0	0	0
TRINITY_DN3685_c1_g2_i1	0	0	0	0	181	0	0	0
TRINITY_DN225_c0_g1_i1	139	1057	107	282	224	289	88	332
TRINITY_DN19307_c0_g1_i1	88	28	0	75	29	55	28	0
TRINITY_DN2753_c0_g2_i1	0	73.3403	0	329	0	0	64.3885	0
TRINITY_DN13834_c0_g1_i1	66	28	29	40	70	21	26	41
TRINITY_DN24483_c0_g1_i1	129	40	0	24	25	0	114	0
TRINITY_DN418_c0_g1_i1	30.5226	625	41.877	5056.8	64	168	0	109
TRINITY_DN910_c0_g1_i1	0	139.935	416	185	444.982	556	114	121.772
TRINITY_DN10102_c0_g2_i1	0	0	95	0	0	0	0	0
TRINITY_DN19769_c0_g1_i1	55	27	0	91	28	76	35	0
TRINITY_DN17611_c0_g1_i1	28	35	0	62	82	20	29	0
TRINITY_DN13288_c0_g1_i1	48	33	53	38	41	107	59	24
TRINITY_DN7359_c0_g1_i1	19	42	112	494	57	48	33	94
TRINITY_DN13800_c0_g1_i1	48	51	18	213	59	54	99	66
TRINITY_DN2558_c0_g3_i1	0	0	0	0	0	139.781	0	0
TRINITY_DN136_c0_g2_i1	0	33.6222	0	132.007	0	0	33.2127	50
TRINITY_DN24762_c0_g1_i1	32	45	0	31	26	0	154	0
TRINITY_DN12083_c0_g1_i1	54	37	140	57	31	136	49	440
TRINITY_DN3963_c0_g1_i1	38	7828	27	203	132	16	258	61
TRINITY_DN19278_c0_g1_i1	105	43	0	20	174	19	14	0
TRINITY_DN3168_c0_g1_i1	4857	843	42	1219	198.466	299	710	28
TRINITY_DN2356_c2_g1_i1	0	0	0	0	136	0	0	0
TRINITY_DN8424_c0_g1_i1	118	27	77	30	1939	22	62	17
TRINITY_DN43_c0_g1_i1	397	195.996	32	602.363	58.3056	239.522	318	220
TRINITY_DN431_c1_g1_i1	292	0	0	0	0	0	0	0
TRINITY_DN3199_c0_g2_i2	0	1004.23	0	0	0	0	0	0
TRINITY_DN13377_c0_g1_i1	29	47	28	37	22	81	53.2665	171
TRINITY_DN16548_c1_g1_i1	0	0	0	110	0	0	0	0
TRINITY_DN3475_c0_g2_i1	0	646	0	307	118.077	0	595	0
TRINITY_DN2232_c0_g3_i1	0	1530.48	0	0	0	0	0	0
TRINITY_DN8722_c0_g1_i1	145	470	41	69	26	18	44.7366	135
TRINITY_DN15123_c1_g1_i1	0	1366	0	0	0	0	0	0
TRINITY_DN23588_c0_g1_i1	143	43	0	15	23	0	46	0
TRINITY_DN3138_c1_g1_i1	0	384	0	555	0	0	0	0
TRINITY_DN26344_c0_g1_i1	61	0	0	22	0	0	77	0
TRINITY_DN26214_c0_g1_i1	51	0	0	36	0	0	43	0
TRINITY_DN3088_c1_g1_i1	42	205	0	566	0	0	0	0
TRINITY_DN21134_c0_g1_i1	85.5864	18	0	18	25	0	148	0
TRINITY_DN10546_c0_g1_i1	121	53	45	29	24	24	32	13
TRINITY_DN1927_c1_g1_i1	0	0	822	130	0	0	0	0
TRINITY_DN24645_c0_g1_i1	27	35	0	97	28	0	26	0
TRINITY_DN15889_c0_g1_i1	123	261	36	43	46	151	91	0
TRINITY_DN14578_c0_g1_i1	52	33	32	52	85	15	24	43
TRINITY_DN16918_c0_g1_i1	75	81	0	15	24	126.107	12473	0
TRINITY_DN2086_c0_g1_i1	0	0	163.449	36	334	736	0	761
TRINITY_DN536_c0_g2_i1	0	25.92	120	0	0	1460.87	0	0
TRINITY_DN1537_c0_g1_i2	0	0	0	0	784.17	0	0	0
TRINITY_DN2023_c2_g1_i1	0	0	0	0	0	0	0	143
TRINITY_DN11158_c0_g1_i1	43	32	39	19	50	0	33	1488
TRINITY_DN11283_c0_g1_i1	18	96	25	689	167	39	49	197
TRINITY_DN3289_c0_g1_i1	1337	4051	16	1203	172	148	362	21
TRINITY_DN12876_c0_g1_i1	214	853	16	33	24	441.319	61	17
TRINITY_DN5891_c0_g1_i1	16	38	28	48	139	275	76	22
TRINITY_DN9807_c0_g1_i1	103	18	21	28	21	0	48	49
TRINITY_DN7994_c0_g1_i1	229	47	69	62	206	24	25	32
TRINITY_DN6430_c0_g1_i1	181	59	19	27	17	54	95	51
TRINITY_DN19684_c0_g1_i1	65	141	0	31	37	22	31	0
TRINITY_DN1965_c0_g3_i1	0	0	0	0	0	179.343	0	0
TRINITY_DN3752_c0_g2_i1	0	0	0	0	990	0	0	0
TRINITY_DN3445_c0_g1_i1	311.79	815.429	23	842	2943	81	29.0804	213
TRINITY_DN2928_c0_g4_i1	0	0	0	408.871	0	0	0	0
TRINITY_DN12339_c1_g1_i1	27	0	0	0	0	0	0	0
TRINITY_DN3169_c1_g1_i1	0	0	0	0	146	0	94	0
TRINITY_DN2439_c0_g1_i2	0	0	0	0	123.348	0	0	0
TRINITY_DN26869_c0_g1_i1	0	0	0	83	0	0	0	0
TRINITY_DN13186_c0_g1_i1	99	95	0	53	30	36	58	11
TRINITY_DN2139_c0_g3_i1	0	0	0	0	0	0	0	191
TRINITY_DN2325_c0_g1_i1	507	1871	68	492	2710	620	192	20
TRINITY_DN14840_c0_g1_i1	43	32	6830	50	26	48	41	70
TRINITY_DN26030_c0_g1_i1	32	27	0	122	0	0	21	0
TRINITY_DN17785_c0_g1_i1	51	60	0	75.3431	28	18.322	30	0
TRINITY_DN7573_c0_g1_i1	62	100	338	239	33	36	21	27
TRINITY_DN914_c0_g2_i1	0	0	0	0	0	116	0	0
TRINITY_DN13558_c0_g1_i1	0	57	33.394	95	31	32	49	1185
TRINITY_DN23927_c0_g1_i1	63	28	0	74	26	0	1273	0
TRINITY_DN3485_c0_g2_i1	0	1628	0	598	0	0	0	0
TRINITY_DN14206_c0_g1_i1	38	25	71	172.622	23	28	223	199
TRINITY_DN19362_c0_g1_i1	120	39	0	42	293	23	14	0
TRINITY_DN20019_c0_g2_i1	0	211.605	0	0	0	0	0	0
TRINITY_DN12840_c0_g1_i1	32	23	20	306	90	62	80	31
TRINITY_DN3543_c0_g1_i1	6016	942	19	1111.98	63.4006	169	609.715	43
TRINITY_DN467_c1_g1_i1	0	0	127	0	0	0	0	0
TRINITY_DN7187_c0_g1_i1	34	21	27	392	32	142	60.182	0
TRINITY_DN16379_c1_g1_i1	0	0	0	0	0	0	76	0
TRINITY_DN2645_c0_g2_i1	0	0	0	306	885	0	0	0
TRINITY_DN2324_c0_g2_i1	0	511.243	0	72.4706	0	0	46.5406	0
TRINITY_DN4216_c0_g1_i1	30	728.525	18	28	53	102	1521	109
TRINITY_DN124_c1_g1_i1	0	27	0	0	0	0	0	0
TRINITY_DN26564_c0_g1_i1	0	0	0	51	0	0	36	0
TRINITY_DN12839_c0_g1_i1	22	44	0	204	29	41	73	28
TRINITY_DN14536_c0_g1_i1	42	22	130	0	127.492	42	30	43
TRINITY_DN13124_c0_g1_i1	35	397	121	20	60	34	59	23
TRINITY_DN15820_c1_g1_i1	122	0	79	0	0	0	0	0
TRINITY_DN7678_c0_g1_i1	21	124	315	75	44	30	40	49
TRINITY_DN1790_c0_g4_i1	0	0	498	0	0	0	0	0
TRINITY_DN2009_c0_g1_i1	362	83.6669	4651	90	1599	1603	243	2177.61
TRINITY_DN22613_c0_g1_i1	52	548	0	50	46	0	24	0
TRINITY_DN23903_c0_g1_i1	62	30	0	16	21	0	64	0
TRINITY_DN2810_c0_g2_i1	0	0	0	223	0	0	0	0
TRINITY_DN23256_c0_g1_i1	144	195	0	43	31	0	17	0
TRINITY_DN5052_c0_g1_i1	31	23	52	184	54	20	203	64
TRINITY_DN1902_c0_g4_i1	0	0	153.139	0	0	0	0	0
TRINITY_DN5899_c0_g1_i1	215	35	22	29	49	19	57	26
TRINITY_DN26261_c0_g1_i1	25	0	0	12	0	0	29	0
TRINITY_DN2220_c0_g1_i10	0	0	0	0	0	0	0	0
TRINITY_DN13406_c1_g1_i1	0	0	0	0	0	0	0	386
TRINITY_DN2953_c0_g1_i2	0	0	0	1905.98	0	0	0	0
TRINITY_DN3824_c0_g2_i1	0	0	0	0	1213.12	0	565.574	0
TRINITY_DN23920_c0_g1_i1	24	23	0	119	45	0	31	0
TRINITY_DN2609_c1_g2_i1	0	124	0	0	0	0	0	0
TRINITY_DN13477_c0_g1_i1	96	88	22	29	27	0	79	84
TRINITY_DN24926_c0_g1_i1	69	67	0	544	16	0	64	0
TRINITY_DN22159_c0_g1_i1	26	45	0	66	131	0	76	0
TRINITY_DN1311_c1_g1_i1	0	0	0	0	0	0	37	61
TRINITY_DN3091_c0_g2_i1	0	50.2941	0	149.336	0	0	0	0
TRINITY_DN3991_c0_g1_i1	1030	1369	23	88	128	111	264.243	27
TRINITY_DN1188_c0_g1_i1	167	139	205.527	335.753	259.262	0	481.905	69.3269
TRINITY_DN21861_c0_g1_i1	45	30	0	14	1323.66	0	13	0
TRINITY_DN8595_c0_g1_i1	35	32	0	0	40	22	69	20
TRINITY_DN7414_c0_g1_i1	34	179	31	97	22	51	35	56.2922
TRINITY_DN25191_c0_g1_i1	38	45	0	85	0	0	171	0
TRINITY_DN26422_c0_g1_i1	22	0	0	20	0	0	24	0
TRINITY_DN42_c0_g2_i1	0	61.491	24.6429	0	0	0	0	119.708
TRINITY_DN5917_c0_g1_i1	20	15	26	85	54	154	97	64
TRINITY_DN1932_c2_g1_i1	0	0	260.539	0	0	0	0	0
TRINITY_DN814_c0_g2_i1	127.672	233.833	0	34	0	0	332.062	77.2748
TRINITY_DN4660_c0_g1_i1	131	131	94	289	1609	654.932	21	52
TRINITY_DN4328_c0_g1_i1	92	85	30	58	45	69	38	59
TRINITY_DN3330_c0_g2_i1	0	0	0	0	138	0	200.356	0
TRINITY_DN384_c0_g2_i1	0	36.0592	129.451	0	0	106.44	0	188.632
TRINITY_DN21008_c0_g1_i1	18	16	0	72	63	11	173	0
TRINITY_DN20507_c0_g1_i1	16	39	0	26	90	27	49.1579	0
TRINITY_DN25697_c0_g1_i1	15	27	0	30	0	0	30	0
TRINITY_DN227_c0_g1_i1	74	47	181	130.28	0	90	92	31.6752
TRINITY_DN14930_c0_g1_i1	41	171.825	23	32	713	48	98	43
TRINITY_DN15890_c1_g1_i1	185	0	0	0	0	0	0	0
TRINITY_DN247_c0_g1_i1	168	0	295.228	506.067	114.562	431	52	10839
TRINITY_DN1123_c0_g1_i3	0	0	624.315	0	0	0	0	0
TRINITY_DN2443_c0_g1_i1	851.065	668.703	36	918	135.427	1657	12318	47
TRINITY_DN3839_c0_g1_i1	57	72	18	59	835	31	137	30
TRINITY_DN21780_c0_g1_i1	30	34	0	43	82	0	46	0
TRINITY_DN9384_c0_g1_i1	30	24	649.1	1738	226	27	14	31
TRINITY_DN14553_c0_g1_i1	20	33	296	117	109	29	0	36
TRINITY_DN2689_c0_g2_i1	502	525.488	0	1727.83	47.4324	0	113	0
TRINITY_DN2198_c1_g1_i1	0	0	0	0	0	340	0	0
TRINITY_DN549_c0_g1_i1	307	28.7143	103	84	0	133	1467	23
TRINITY_DN26555_c0_g1_i1	0	0	0	117	0	0	45	0
TRINITY_DN2284_c0_g1_i3	0	0	0	255.989	0	0	0	0
TRINITY_DN19541_c0_g1_i1	18	26	0	15	28	28	18	0
TRINITY_DN17174_c0_g1_i1	34	43	0	24	39	27	41	0
TRINITY_DN13374_c0_g1_i1	48	24	204	64	26	27	130	56
TRINITY_DN8601_c0_g1_i1	203.51	75	79	21	41	15	53	34
TRINITY_DN7880_c0_g1_i1	88	47	31	47	323	45	49	77
TRINITY_DN2552_c1_g1_i1	0	0	0	361	0	0	0	0
TRINITY_DN7459_c0_g2_i1	0	160	0	0	0	0	0	0
TRINITY_DN3431_c0_g1_i1	3002	436	142	1565	942.044	31	26.2171	89.4663
TRINITY_DN14752_c0_g1_i1	36	0	218	21	62	63	39	153
TRINITY_DN3405_c0_g1_i1	355.471	7822	102	1399	19.9101	123	754	51
TRINITY_DN19739_c0_g2_i1	0	0	0	0	141	0	0	0
TRINITY_DN23783_c0_g1_i1	82	150	0	153	52	0	209	0
TRINITY_DN3591_c0_g1_i1	492	532.024	53	106.046	1214.75	226	1442	116
TRINITY_DN26464_c0_g1_i1	30	0	0	28	0	0	11	0
TRINITY_DN4691_c0_g1_i1	67	15	32	38	90	68	39	22
TRINITY_DN15931_c0_g1_i1	43	50	29	118	72	25	18	0
TRINITY_DN7506_c0_g1_i1	35	87	72	561	57	56	60	98
TRINITY_DN14026_c0_g1_i1	25	64	944	40	43	128	59	225
TRINITY_DN2031_c0_g1_i4	0	0	0	0	0	22.2451	0	0
TRINITY_DN11338_c0_g1_i1	42	124	23	61	43	46	47	625
TRINITY_DN26549_c0_g1_i1	0	0	0	24	0	0	51	0
TRINITY_DN1732_c0_g1_i4	0	0	40.5415	0	0	0	0	0
TRINITY_DN19586_c0_g1_i1	96	0	0	37	22	18	17	0
TRINITY_DN26053_c0_g1_i1	17	15	0	111	0	0	43	0
TRINITY_DN16914_c0_g1_i1	108.378	41	0	29	39	22	62	0
TRINITY_DN18664_c0_g1_i1	20	15	0	20	33	845	27	0
TRINITY_DN3900_c1_g1_i2	0	0	0	0	283.933	0	0	0
TRINITY_DN26439_c0_g1_i1	29	0	0	47	0	0	35	0
TRINITY_DN24136_c0_g1_i1	121	64	0	34	19	0	27	0
TRINITY_DN1339_c1_g1_i1	0	0	0	118	0	0	366	0
TRINITY_DN14474_c0_g1_i1	22	35	100	148	148	38	16	94
TRINITY_DN13856_c0_g1_i1	85	55	48	33	62.4717	26	37	20
TRINITY_DN10990_c0_g1_i1	23	38	85	25	176.253	69.2667	47	13
TRINITY_DN16221_c0_g1_i1	58	202.512	0	57	28	27	61	0
TRINITY_DN2367_c0_g1_i1	3955	44.2736	29	956	218	12579.7	20.0579	149
TRINITY_DN25707_c0_g1_i1	57	38	0	56	0	0	81	0
TRINITY_DN3507_c1_g1_i1	0	1616	0	0	0	0	0	0
TRINITY_DN20367_c0_g1_i1	84	57.6513	0	49	37	35	42	0
TRINITY_DN20679_c0_g1_i1	20	59	0	74	52	42	122	0
TRINITY_DN7745_c1_g1_i1	0	0	0	142	0	0	0	0
TRINITY_DN3291_c1_g2_i1	0	150.99	0	0	0	0	0	0
TRINITY_DN3624_c1_g2_i1	0	1829	0	0	0	0	0	0
TRINITY_DN11563_c0_g1_i1	19	25	129.471	40	135	20	27	175
TRINITY_DN23754_c0_g1_i1	78	24	0	29	93	0	19.4186	0
TRINITY_DN3875_c0_g2_i1	59.4168	0	0	0	0	0	0	0
TRINITY_DN836_c0_g1_i1	79.4533	0	123	29	98.849	992	764	0
TRINITY_DN24611_c0_g1_i1	38	40	0	27	36	0	38	0
TRINITY_DN16224_c0_g1_i1	99	25	0	43	158	26	43	0
TRINITY_DN23364_c0_g1_i1	28	95	0	40	29	0	20	0
TRINITY_DN1032_c0_g1_i1	261.105	74	445	28	352.5	555	41.8124	18.1766
TRINITY_DN27018_c0_g1_i1	0	0	0	47	0	0	40	0
TRINITY_DN24554_c0_g1_i1	43	24	0	21	28	0	20	0
TRINITY_DN19435_c0_g1_i1	30	42	0	53	34	760	25	0
TRINITY_DN2002_c0_g3_i1	0	0	0	125	0	0	0	0
TRINITY_DN11979_c0_g1_i1	108	287	78	92	97	5127	25	914
TRINITY_DN828_c0_g3_i1	0	0	0	0	0	463.351	0	0
TRINITY_DN19497_c0_g1_i1	36	38	0	191	293	315	24	0
TRINITY_DN11815_c0_g1_i1	29	42	22	35	40	31	36	19
TRINITY_DN20128_c0_g1_i1	295	69	0	31	62	54	19	0
TRINITY_DN23678_c0_g1_i1	30	45	0	24	225	0	224	0
TRINITY_DN15411_c0_g1_i1	28	48	42	0	227.586	21	55	23
TRINITY_DN16701_c0_g1_i1	36	26	0	29	41	39	58	0
TRINITY_DN23952_c0_g1_i1	64	343	0	68	72	0	515	0
TRINITY_DN12605_c0_g1_i1	77	60	39	72	38	49	64	31
TRINITY_DN8853_c0_g1_i1	225	481	36	22	141	28	139	400
TRINITY_DN19291_c1_g1_i1	119	0	0	0	0	0	0	0
TRINITY_DN549_c1_g1_i1	0	0	0	0	0	122	0	0
TRINITY_DN3564_c1_g3_i1	0	0	0	0	448.263	0	0	0
TRINITY_DN16110_c0_g1_i1	88	0	16	37.4962	31	43	14	0
TRINITY_DN2091_c0_g2_i1	0	0	0	0	0	64	367	0
TRINITY_DN3621_c0_g2_i1	252	0	0	883	0	0	0	0
TRINITY_DN9419_c1_g1_i1	0	0	355.801	0	0	0	0	0
TRINITY_DN20390_c0_g1_i1	24	0	0	27	99	98	57	0
TRINITY_DN16613_c0_g1_i1	84	129	0	2717	32	228	107	0
TRINITY_DN19778_c1_g1_i1	0	0	0	0	0	0	223	0
TRINITY_DN3637_c0_g3_i1	787	0	0	2657.49	0	0	217	0
TRINITY_DN2060_c1_g3_i2	0	0	355.874	0	0	0	0	0
TRINITY_DN18010_c0_g1_i1	33	30	0	61.2488	182	31	38	0
TRINITY_DN5541_c0_g1_i1	78	26	17	53	64	0	511	24
TRINITY_DN24020_c1_g1_i1	0	0	0	0	0	0	407	0
TRINITY_DN9153_c1_g1_i1	0	0	0	0	94	0	0	0
TRINITY_DN20578_c0_g1_i1	38	136	0	21	25	32.3817	221	0
TRINITY_DN1828_c0_g1_i2	0	0	0	0	0	0	0	111.915
TRINITY_DN12474_c0_g1_i1	89	54	247	104	39	218	72	55
TRINITY_DN1969_c2_g1_i1	0	0	392.324	0	0	0	0	0
TRINITY_DN9490_c0_g1_i1	32	64	25	17	33	165	61	55
TRINITY_DN7825_c0_g1_i1	33	68	54.3391	46	115	61	31	33
TRINITY_DN3418_c0_g1_i1	6809	3249	19	2840	5428	48	508	90
TRINITY_DN17012_c0_g1_i1	19	56	0	82	47	38	27	0
TRINITY_DN7029_c0_g1_i1	65	50	73	23	31	33	22	64
TRINITY_DN6929_c0_g1_i1	32	34	87	62	28	87	27	262
TRINITY_DN1445_c1_g1_i1	0	0	0	0	0	85	0	0
TRINITY_DN9063_c0_g1_i1	256	25	21	101	78	168	143.427	694
TRINITY_DN3704_c0_g2_i1	488	0	0	0	2377	0	0	0
TRINITY_DN12455_c0_g2_i1	0	67.2089	0	0	0	0	0	0
TRINITY_DN8997_c0_g1_i1	57	47	26	34	244	429.374	283	154
TRINITY_DN12048_c0_g1_i1	311	43	14	35	29	82	133	62
TRINITY_DN3679_c0_g2_i1	0	0	0	0	0	0	226	0
TRINITY_DN10888_c0_g1_i1	18	27	21	25	32	31	25	29
TRINITY_DN21382_c0_g1_i1	31	149	0	57	21	0	0	0
TRINITY_DN553_c0_g2_i1	89.2021	38.6837	0	0	19.5652	0	0	0
TRINITY_DN6640_c0_g1_i1	65	96	14	48	15	44	71	705
TRINITY_DN20767_c0_g1_i1	80	21	0	71	59	28	623	0
TRINITY_DN27101_c0_g1_i1	0	0	0	0	0	0	55	0
TRINITY_DN4396_c0_g1_i1	602	55	79	50	47	55	18	33
TRINITY_DN3364_c1_g1_i1	0	0	0	361	0	0	0	0
TRINITY_DN20996_c0_g1_i1	129	56	0	58	75	31	176	0
TRINITY_DN5587_c0_g1_i1	35	102	67	17	55	34	88	36
TRINITY_DN2485_c1_g1_i1	0	0	0	0	0	2239	0	0
TRINITY_DN13542_c0_g1_i1	16	23	29	193	45	63.1108	41	140
TRINITY_DN26364_c0_g1_i1	19	0	0	17	0	0	29	0
TRINITY_DN1137_c0_g2_i1	0	0	2653	0	181	730.427	0	78.4826
TRINITY_DN6629_c0_g1_i1	24	47	20	21	38	613	13	21
TRINITY_DN78_c1_g1_i1	0	0	0	33	76	0	0	0
TRINITY_DN10434_c0_g1_i1	36	42	33	0	38	80	88	67
TRINITY_DN3311_c0_g1_i1	821.117	1455	40	6647	1849	280	670	55
TRINITY_DN26635_c0_g1_i1	0	0	0	64	0	0	62	0
TRINITY_DN5999_c0_g1_i1	27	14	24	43	76	60	69	32
TRINITY_DN21048_c0_g1_i1	15	68	0	30	24	0	333	0
TRINITY_DN22308_c0_g1_i1	19	14	0	48	84	0	23	0
TRINITY_DN32_c0_g3_i1	0	0	0	0	42	0	33.3501	0
TRINITY_DN25505_c0_g2_i1	0	0	0	220.405	0	0	0	0
TRINITY_DN4430_c0_g1_i1	255	120	43	324	1989	86	134	48
TRINITY_DN2077_c0_g1_i3	0	0	0	0	0	113.611	0	0
TRINITY_DN1742_c0_g1_i1	50	31.1245	1073.2	29	0	114.741	191	2826
TRINITY_DN4196_c0_g2_i1	0	0	0	0	0	0	73.5	0
TRINITY_DN1397_c0_g2_i1	0	0	161.561	0	0	82	0	0
TRINITY_DN6338_c0_g1_i1	116	22	16	19	148	35	51	0
TRINITY_DN1037_c0_g1_i1	24219.1	0	43	39.985	73	12904	63.4284	61
TRINITY_DN4190_c0_g2_i1	0	0	0	0	0	0	3292	0
TRINITY_DN15509_c0_g1_i1	19	715	35	26	659	277	21	0
TRINITY_DN6752_c0_g2_i1	0	0	0	0	0	0	0	109.407
TRINITY_DN11243_c0_g1_i1	15	24	29	21	406	44	35	93
TRINITY_DN17738_c0_g1_i1	26	30	0	28	29	79	37	0
TRINITY_DN1732_c0_g1_i3	0	0	129.012	0	0	0	0	0
TRINITY_DN59_c0_g2_i1	100	0	0	0	0	0	0	70
TRINITY_DN7568_c0_g1_i1	26	39	16	32	18	27	44	44
TRINITY_DN5344_c0_g1_i1	82	76	124	57	23	41	228	35
TRINITY_DN397_c0_g1_i1	22.9091	89.8573	1017	166	47.4697	631	51.4811	35
TRINITY_DN17170_c0_g1_i1	86	38	0	20	89	46	69	0
TRINITY_DN11533_c0_g1_i1	27	235	36	98	121.755	43	87	46
TRINITY_DN12899_c0_g2_i1	99.285	0	0	0	0	0	0	0
TRINITY_DN6895_c0_g1_i1	18	54	21	32	17	19	28	61.4777
TRINITY_DN10261_c0_g1_i1	29	31	28	46	576	30	47	21
TRINITY_DN10284_c0_g1_i1	57	28	86	70	34.4517	44	84	49
TRINITY_DN17982_c0_g1_i1	29	50	0	66	39	18	57	0
TRINITY_DN20587_c0_g1_i1	78	0	0	73	35	13	29	0
TRINITY_DN16893_c1_g1_i1	55	0	0	0	0	0	0	0
TRINITY_DN11526_c0_g1_i1	19	228	75	231	90	37	0	89
TRINITY_DN3854_c1_g2_i1	0	0	0	0	599.112	0	0	0
TRINITY_DN10586_c0_g1_i1	31	31	44	44	19	26	33	42
TRINITY_DN15447_c1_g1_i1	0	68	0	0	0	0	0	0
TRINITY_DN4244_c0_g3_i1	0	0	0	0	0	0	1972	0
TRINITY_DN3046_c0_g1_i1	432	618	68	936	315.141	222	596	32
TRINITY_DN3615_c1_g1_i7	0	20.6739	0	0	0	0	0	0
TRINITY_DN7415_c0_g1_i1	30	121	76	48	18	96	20.4545	49
TRINITY_DN26537_c0_g1_i1	0	0	0	34	0	0	27	0
TRINITY_DN110_c0_g1_i1	66	1501	624.915	0	247	44	516	0
TRINITY_DN14927_c0_g1_i1	17	378	49	30	60	0	59	37
TRINITY_DN1050_c1_g1_i1	0	0	0	0	0	59	0	0
TRINITY_DN17003_c0_g1_i1	57	26	0	0	56	73	88	0
TRINITY_DN23376_c0_g1_i1	25	25	0	74	20	0	13	0
TRINITY_DN23013_c0_g2_i1	124.447	0	0	0	0	0	0	0
TRINITY_DN2730_c0_g2_i1	268	0	0	0	0	0	0	0
TRINITY_DN20580_c0_g1_i1	27	73	0	32	0	62	13	0
TRINITY_DN3858_c0_g2_i1	0	0	0	0	145.258	0	0	0
TRINITY_DN25619_c0_g1_i1	59	39	0	161	0	0	26	0
TRINITY_DN587_c0_g2_i1	4943.66	44.4785	0	0	0	33.5	0	0
TRINITY_DN26895_c0_g1_i1	0	0	0	44	0	0	27	0
TRINITY_DN11795_c0_g1_i1	329	42	2414	154	50	19	103	38
TRINITY_DN3010_c0_g1_i1	231.399	505	97	1065	508.474	29	848	42
TRINITY_DN20733_c0_g1_i1	40	44	0	321	30	35	244	0
TRINITY_DN25823_c0_g2_i1	0	0	0	0	0	0	14.9002	0
TRINITY_DN3478_c0_g2_i1	0	0	0	503.01	216.746	0	0	0
TRINITY_DN20810_c0_g1_i1	95	28	0	60	29	48	65	0
TRINITY_DN11347_c0_g2_i1	0	0	0	0	0	0	42.9522	0
TRINITY_DN240_c0_g1_i2	0	0	0	0	0	0	252.043	0
TRINITY_DN1848_c0_g1_i1	73	828	959	47	110.461	257.479	129.133	2322.64
TRINITY_DN12566_c0_g1_i1	38	56	37	102	41	70	42	31
TRINITY_DN24124_c0_g1_i1	41	47	0	41	40	0	45	0
TRINITY_DN24171_c0_g1_i1	34	22	0	64	137.538	0	68	0
TRINITY_DN9876_c0_g1_i1	24	81	55	266	25	36	31	16
TRINITY_DN7157_c0_g1_i1	20	0	28	66	33	68	155	227
TRINITY_DN15607_c0_g1_i1	376	161	21	27	52	136	22	0
TRINITY_DN4290_c0_g1_i2	0	0	0	0	0	0	3275.64	0
TRINITY_DN9557_c0_g1_i1	24	32	137	230	78	93	24	32
TRINITY_DN14_c0_g1_i1	8.61077	94.5009	60.4065	434	311	78	44	1371
TRINITY_DN22707_c0_g1_i1	266	85	0	28	199	0	36	0
TRINITY_DN20471_c0_g1_i1	131	39	0	83	22	50	96	0
TRINITY_DN21416_c0_g1_i1	58	21	0	448	29	0	35	0
TRINITY_DN7968_c1_g1_i1	112	0	0	0	0	0	0	0
TRINITY_DN19377_c0_g1_i1	0	378	0	29	84.4671	35	21	0
TRINITY_DN3709_c1_g1_i1	0	0	0	0	0	0	402	0
TRINITY_DN2593_c0_g1_i2	0	0	0	0	0	2008.2	0	0
TRINITY_DN1407_c0_g1_i1	180	0	330	31	116	126.467	193.618	332
TRINITY_DN3454_c1_g1_i1	0	1450	0	233.825	0	0	0	0
TRINITY_DN17034_c0_g1_i1	240.222	125	0	0	89	34	45	0
TRINITY_DN12106_c0_g2_i1	0	0	0	0	37	0	0	0
TRINITY_DN6480_c0_g1_i1	21	18	34	117	26	72	45	20
TRINITY_DN3456_c0_g4_i2	0	0	0	416.048	0	0	0	0
TRINITY_DN18694_c0_g1_i1	42	637	0	73	94	60	32	0
TRINITY_DN23805_c0_g1_i1	16	19	0	45	37	0	336	0
TRINITY_DN24194_c0_g1_i1	41	49.7247	0	94	37	0	26	0
TRINITY_DN191_c0_g1_i1	94.0656	30	0	77	197	0	69	165
TRINITY_DN3365_c0_g1_i1	847	11552	37	666	2765	207	393.109	0
TRINITY_DN2854_c0_g2_i1	585.184	194	0	275	283.439	0	0	0
TRINITY_DN22022_c0_g1_i1	29	31	0	82	63	0	17	0
TRINITY_DN511_c0_g2_i1	29.733	0	0	86.8672	46.625	26.821	0	45
TRINITY_DN3817_c0_g2_i1	0	0	0	0	2289	0	0	0
TRINITY_DN23068_c0_g1_i1	25	393.357	0	17	32	0	18	0
TRINITY_DN18_c1_g1_i1	0	101	0	0	0	0	0	0
TRINITY_DN26980_c0_g1_i1	0	0	0	17	0	0	13	0
TRINITY_DN23941_c0_g1_i1	43	0	0	106	77	0	178	0
TRINITY_DN5964_c0_g2_i1	0	0	0	0	0	0	247	0
TRINITY_DN12075_c0_g1_i1	33	24	49	133	17	17	119	490
TRINITY_DN9969_c0_g1_i1	29	33	107.504	44	31	50	64	50
TRINITY_DN16824_c0_g1_i1	28	30	0	52	48	41	251	0
TRINITY_DN3640_c0_g3_i1	0	0	0	0	718	0	0	0
TRINITY_DN4311_c1_g2_i1	0	0	0	0	0	0	460	0
TRINITY_DN3753_c2_g1_i1	22	0	0	0	0	0	0	0
TRINITY_DN2900_c1_g2_i1	0	0	0	178.411	0	0	0	0
TRINITY_DN364_c1_g1_i1	0	0	0	0	0	0	0	864.016
TRINITY_DN7798_c1_g1_i1	0	142	0	0	0	0	0	0
TRINITY_DN3395_c0_g1_i2	0	0	0	173.719	0	0	789.557	0
TRINITY_DN207_c0_g1_i1	211	0	156.169	131.6	61	0	2072	830.557
TRINITY_DN10171_c0_g1_i1	163	43	34	13	131	34	321	65
TRINITY_DN813_c1_g1_i1	0	0	0	0	0	0	57	0
TRINITY_DN18752_c0_g1_i1	26	57	0	39	153	173	0	0
TRINITY_DN10613_c0_g1_i1	34	28	77	42	46	52	27	24
TRINITY_DN1313_c1_g1_i1	0	0	189	0	0	0	0	0
TRINITY_DN20636_c0_g1_i1	20	83	0	28	30	31	58	0
TRINITY_DN847_c0_g1_i1	102	344	27	843	368	44	82.4833	22
TRINITY_DN16725_c0_g1_i1	23	20	0	45	19	43	44	0
TRINITY_DN3619_c0_g1_i1	4939	9516	30	2178.74	621	25	767	31
TRINITY_DN17083_c0_g1_i1	22	41	0	31	37	34	44.4504	0
TRINITY_DN2159_c1_g1_i1	25	0	0	0	0	0	0	0
TRINITY_DN8817_c0_g1_i1	28	99.2999	35	145	182	54	83	172
TRINITY_DN4932_c0_g1_i1	49	62	68	11160	28	74	74	317
TRINITY_DN3048_c1_g1_i1	0	41.6544	0	0	0	0	0	0
TRINITY_DN4404_c0_g1_i1	182	32	45	634	147	24	355	26
TRINITY_DN12045_c1_g1_i1	0	0	401.653	0	0	0	0	0
TRINITY_DN26732_c0_g1_i1	0	0	0	25	0	0	25	0
TRINITY_DN3621_c1_g1_i2	0	2972.56	0	0	0	0	0	0
TRINITY_DN1810_c1_g1_i1	0	0	0	0	98	0	0	0
TRINITY_DN25614_c0_g1_i1	0	0	0	23	0	0	43	0
TRINITY_DN20621_c0_g1_i1	58	128	0	158	96	25	0	0
TRINITY_DN3306_c0_g2_i2	307.41	0	0	0	0	0	0	0
TRINITY_DN1860_c1_g1_i1	0	0	0	0	0	0	38	0
TRINITY_DN1337_c2_g1_i1	0	0	0	0	0	0	0	304
TRINITY_DN912_c0_g2_i1	0	105	316	64	0	0	0	0
TRINITY_DN16178_c0_g1_i1	1447	20	36	113	77.3577	34	136	0
TRINITY_DN2425_c1_g2_i1	0	0	0	373.818	0	0	0	0
TRINITY_DN13535_c0_g1_i1	143	88	28	50	20	31	84	31
TRINITY_DN7298_c0_g1_i1	48	240	42	144	40	14	44	26
TRINITY_DN2622_c0_g3_i1	0	0	0	0	0	218.439	0	0
TRINITY_DN4007_c1_g1_i1	0	0	0	0	0	0	563	0
TRINITY_DN2882_c0_g3_i1	0	232.053	0	0	0	0	0	0
TRINITY_DN4353_c1_g1_i1	0	235	0	0	0	0	0	0
TRINITY_DN447_c0_g1_i1	77.325	50	0	136	25.6667	247	479.03	0
TRINITY_DN8306_c1_g1_i1	0	0	0	0	52	0	0	0
TRINITY_DN5107_c0_g1_i1	317	34	27	105	273	27	16	37
TRINITY_DN19988_c0_g1_i1	143	22	0	23	47	18	15	0
TRINITY_DN24699_c0_g1_i1	44	53	0	135	33.275	0	27	0
TRINITY_DN6384_c0_g1_i1	48	76	0	0	64	89	31	28
TRINITY_DN2075_c0_g2_i1	0	0	6819	0	0	0	0	857
TRINITY_DN2546_c0_g1_i1	102	421	79	191.454	342	2915	111	87
TRINITY_DN15863_c1_g1_i1	0	107	0	0	0	0	0	0
TRINITY_DN24550_c0_g1_i1	176	112	0	18	0	0	25	0
TRINITY_DN1223_c0_g1_i2	0	0	0	0	0	0	0	1449.25
TRINITY_DN410_c0_g1_i1	275.394	1264	214	5.94709	61.5035	255	1036	125
TRINITY_DN16986_c0_g1_i1	39	21	0	759	27	60	82	0
TRINITY_DN21888_c0_g1_i1	19	33	0	36	47	0	49	0
TRINITY_DN7799_c0_g1_i1	127.918	155	774	163	498	40	42	15
TRINITY_DN25754_c0_g1_i1	44	24	0	36	0	0	39	0
TRINITY_DN17524_c0_g1_i1	58	45	0	31	30	44	474	0
TRINITY_DN3369_c0_g1_i1	227.58	921	146	155.556	303.53	23	621	28
TRINITY_DN10648_c0_g1_i1	74	21	13	53	38	27	18	30
TRINITY_DN2205_c0_g1_i5	0	0	0	0	0	0	0	712.829
TRINITY_DN25652_c0_g1_i1	32	16	0	94	0	0	30	0
TRINITY_DN3497_c0_g1_i4	0	0	0	157.777	0	0	0	0
TRINITY_DN7340_c0_g1_i1	65	961	147	105	23	18	96	27
TRINITY_DN2464_c1_g1_i1	0	0	0	57	0	0	0	0
TRINITY_DN17568_c0_g1_i1	28	49	0	748	28	63	41	0
TRINITY_DN14485_c1_g1_i1	0	0	97	0	0	0	0	0
TRINITY_DN22675_c0_g1_i1	23	49	0	57	65	0	53	0
TRINITY_DN12941_c0_g1_i1	623	50	183	315	67	374	171	60.5181
TRINITY_DN13895_c0_g2_i1	0	0	224.768	0	0	0	0	0
TRINITY_DN1404_c0_g1_i1	0	124	682	378	47.8884	2097	77	182.262
TRINITY_DN18067_c0_g1_i1	40	33	0	102	98	166	41	0
TRINITY_DN7045_c0_g1_i1	37	29	5461	32	45	37	33	181
TRINITY_DN1609_c0_g2_i1	0	271.2	146	138.769	0	64	0	0
TRINITY_DN368_c1_g2_i1	75.9375	0	0	0	0	0	0	0
TRINITY_DN2096_c0_g2_i1	0	525	0	0	19.6303	483.097	0	792
TRINITY_DN3494_c0_g1_i2	0	310.622	0	0	0	0	0	0
TRINITY_DN2552_c0_g1_i1	95	489	52	1565.48	228	1439	1138.52	597
TRINITY_DN1808_c0_g3_i1	0	0	0	59.7551	0	0	0	0
TRINITY_DN2522_c0_g2_i1	0	246	0	0	0	0	0	0
TRINITY_DN9200_c1_g1_i1	0	0	43	0	0	0	0	0
TRINITY_DN20165_c0_g1_i1	32	161	0	58	0	47	0	0
TRINITY_DN5012_c1_g1_i1	0	0	0	0	31	0	0	0
TRINITY_DN9823_c0_g1_i1	82	28	44	47	29	254	37.6142	25
TRINITY_DN20472_c0_g1_i1	26	29	0	0	46	23	38	0
TRINITY_DN1506_c0_g3_i1	0	0	27.7347	0	0	0	0	0
TRINITY_DN4785_c0_g1_i1	43	29	75	18	30	65	532	196
TRINITY_DN2988_c0_g1_i1	239	1111	158	470	446	163	183.813	190
TRINITY_DN6080_c0_g1_i1	42	117	28	24	97	196	97.3319	19
TRINITY_DN20009_c0_g1_i1	88.3618	74	0	30	32	29	37	0
TRINITY_DN17898_c0_g1_i1	38	47	0	116	18	34	21	0
TRINITY_DN3576_c0_g1_i2	0	1909.82	0	562.225	0	0	0	0
TRINITY_DN10002_c0_g1_i1	20	28	38	22	30	20	99	95
TRINITY_DN1489_c2_g1_i1	0	0	0	0	0	0	0	117
TRINITY_DN14577_c0_g1_i1	54	17	26	63	342	173	40	67
TRINITY_DN14690_c0_g1_i1	26	27	90	41	18	37	15	50
TRINITY_DN2911_c0_g2_i1	126	275	0	651.962	0	0	0	0
TRINITY_DN3722_c4_g1_i1	506	0	0	0	0	0	0	0
TRINITY_DN6142_c0_g1_i1	48	27	121	45	78	68	37	16
TRINITY_DN1987_c0_g1_i2	0	0	369.496	0	0	0	0	0
TRINITY_DN475_c0_g1_i1	126	187	142.735	702	73	245	35.221	0
TRINITY_DN3152_c1_g1_i1	0	741	0	0	0	0	0	0
TRINITY_DN1261_c0_g1_i2	0	0	0	0	0	0	0	109.677
TRINITY_DN2797_c1_g2_i1	0	0	0	0	0	244.854	0	0
TRINITY_DN14517_c0_g1_i1	21	51	32	36	50	22	61	16
TRINITY_DN5247_c0_g2_i1	0	0	0	0	0	0	173.064	0
TRINITY_DN4250_c0_g1_i3	0	0	0	0	0	0	0	0
TRINITY_DN26998_c0_g1_i1	0	0	0	24	0	0	81	0
TRINITY_DN4254_c0_g1_i2	0	0	0	0	0	0	753.733	0
TRINITY_DN10803_c0_g1_i1	35	52	13	17	20	56	143	19
TRINITY_DN20286_c1_g1_i1	0	0	0	0	0	0	45	0
TRINITY_DN7344_c0_g2_i1	0	0	30.1462	0	0	0	0	0
TRINITY_DN17223_c0_g1_i1	111	57.5023	0	170.292	29	31	25	0
TRINITY_DN3285_c0_g1_i1	6047	250.048	199.672	93	442	44	5300.47	0
TRINITY_DN20531_c0_g1_i1	43	72	0	29	135	27	35	0
TRINITY_DN3086_c0_g1_i2	0	0	0	2462.62	0	0	0	0
TRINITY_DN516_c0_g2_i1	0	0	0	1006	0	0	229.455	21.25
TRINITY_DN25019_c0_g1_i1	55	53	0	62	0	0	17	0
TRINITY_DN8873_c0_g1_i1	176	148	33.9002	66	101	8819	211	0
TRINITY_DN336_c0_g1_i1	632	91.6667	41	118.417	52	314.5	532	254.537
TRINITY_DN3495_c1_g2_i1	0	427	0	0	0	0	0	0
TRINITY_DN6206_c0_g1_i1	69	40	25	41	99	71	20	21
TRINITY_DN23029_c0_g1_i1	102	578	0	32	172	0	33	0
TRINITY_DN25549_c0_g1_i1	68	0	0	37	0	0	32	0
TRINITY_DN4061_c0_g1_i1	156	77	47	87	30	86	851.228	21
TRINITY_DN16254_c0_g3_i1	0	0	0	0	0	0	1.87233	0
TRINITY_DN4233_c0_g1_i1	136	33	52	19	57	187	1044	14
TRINITY_DN9967_c0_g1_i1	44	36	344.377	32	26	15	40	18
TRINITY_DN5635_c0_g1_i1	63	53	24	52	86	20	60	36
TRINITY_DN9497_c1_g1_i1	0	0	96	0	0	0	0	0
TRINITY_DN24061_c0_g1_i1	95	41	0	67	62	0	195	0
TRINITY_DN7588_c0_g1_i1	0	16	18	53	177	0	13	77
TRINITY_DN16087_c0_g1_i1	97	14	69.6585	25	32	26	36	0
TRINITY_DN14789_c0_g1_i1	71	21	286	41	58	62	21	35
TRINITY_DN13279_c0_g2_i1	0	1435.46	0	0	0	0	0	0
TRINITY_DN15200_c0_g1_i1	19	57	82	24	134	39	34	59
TRINITY_DN5875_c0_g1_i1	57	5909.82	52	35	95	37	56	19
TRINITY_DN3427_c0_g1_i1	968	1360.45	26	390.105	128.7	168	2509	22
TRINITY_DN26128_c0_g1_i1	32	19	0	57.1935	0	0	20	0
TRINITY_DN3228_c0_g3_i1	0	0	0	1048.16	0	0	0	0
TRINITY_DN5849_c0_g1_i1	39	19	31	90	36	172	27	55
TRINITY_DN590_c0_g1_i1	360	241	3580.33	258	31	115	804	107.465
TRINITY_DN3682_c0_g4_i1	0	0	0	0	0	0	1031.47	0
TRINITY_DN1059_c0_g2_i1	0	0	190.648	89.7461	0	0	0	0
TRINITY_DN2159_c0_g3_i1	0	0	0	0	0	0	0	335
TRINITY_DN15701_c0_g1_i1	42	38	0	18	36	102.527	33	0
TRINITY_DN3213_c0_g1_i1	1519	804	45	5290	100	0	177	166
TRINITY_DN9092_c0_g1_i1	52	54	12	39	198.231	78	642	26
TRINITY_DN8693_c0_g1_i1	21	84	43	33	39	22	72	24
TRINITY_DN1162_c0_g2_i1	0	422.783	108	0	0	215	0	0
TRINITY_DN3331_c0_g2_i1	974	463	0	0	304	0	287.059	0
TRINITY_DN25917_c0_g1_i1	18	55	0	36	0	0	35	0
TRINITY_DN20396_c0_g1_i1	56	341	0	29	99	34	93	0
TRINITY_DN4054_c0_g1_i1	28.3036	32	21	33	261	37	5185	165.411
TRINITY_DN2140_c1_g1_i3	0	0	0	0	0	0	0	1551.89
TRINITY_DN23202_c0_g1_i1	61	24	0	47	76	0	42	0
TRINITY_DN3301_c0_g1_i1	563.5	1210.18	113	462	287.514	64	1929.6	35
TRINITY_DN4713_c0_g1_i1	74	0	217	61	279.99	173	47	275
TRINITY_DN6115_c0_g1_i1	189	41	29	36	100	186	0	23
TRINITY_DN13548_c0_g1_i1	222	49	18	67	54	82	27	681
TRINITY_DN10860_c0_g1_i1	35	67	0	22	46	57	53	22
TRINITY_DN4286_c0_g2_i3	0	0	0	0	0	0	650.549	0
TRINITY_DN787_c0_g1_i1	124	1340	743	1189	30	442	427	152
TRINITY_DN7962_c0_g2_i1	0	0	117.834	0	0	0	0	0
TRINITY_DN12591_c0_g1_i1	336	51	26	474	23	156	87	51
TRINITY_DN8368_c0_g1_i1	78	194	27	41.2517	83	36	164	27
TRINITY_DN3150_c0_g2_i1	278.193	0	76.7355	0	89.1429	0	540	0
TRINITY_DN2121_c1_g1_i1	0	234	0	451.498	0	0	0	0
TRINITY_DN14683_c0_g1_i1	47	30.4835	103	18	1568	47	26	39
TRINITY_DN7871_c0_g1_i1	146	75744	34	53	31	67	0	39
TRINITY_DN13624_c0_g1_i1	52	22	17	20	65	42	40	32
TRINITY_DN3545_c0_g2_i1	0	0	0	1422	0	0	1290.4	0
TRINITY_DN3098_c1_g1_i1	193	0	0	0	0	0	0	0
TRINITY_DN1528_c1_g1_i1	30.2471	0	0	0	0	0	325	0
TRINITY_DN3777_c0_g2_i1	0	0	0	0	0	0	254	0
TRINITY_DN16598_c0_g2_i1	238.166	0	0	0	0	0	0	0
TRINITY_DN1873_c1_g1_i1	479	0	0	0	0	0	0	0
TRINITY_DN25259_c0_g2_i1	0	0	0	132.656	0	0	0	0
TRINITY_DN2353_c0_g1_i1	736	474	337	491	119.676	2069.31	0	26
TRINITY_DN21012_c0_g2_i1	0	0	0	18.6483	0	0	0	0
TRINITY_DN15359_c0_g1_i1	44	21	47	55.7116	14	680	24	24
TRINITY_DN3701_c0_g2_i1	326.721	0	0	0	1031	0	0	0
TRINITY_DN10439_c0_g1_i1	19	86	22	18	43	44	41	44
TRINITY_DN845_c1_g1_i1	62	0	0	0	0	60	43	0
TRINITY_DN24887_c0_g1_i1	92	12	0	71	22	0	167	0
TRINITY_DN2199_c0_g1_i2	0	0	0	0	0	0	0	131.899
TRINITY_DN19409_c0_g1_i1	28	41	0	35	48	33	17	0
TRINITY_DN15633_c1_g1_i1	35	0	0	0	0	0	0	0
TRINITY_DN23349_c0_g1_i1	72	196	0	35	34	0	27	0
TRINITY_DN3209_c0_g1_i1	379.501	146	25	121	3911	53	369.024	67.5206
TRINITY_DN10190_c0_g2_i1	0	0	0	0	4.16667	0	0	0
TRINITY_DN3021_c1_g2_i1	0	0	0	322	0	0	0	0
TRINITY_DN18370_c0_g1_i1	35	83	0	37	40	65	29	0
TRINITY_DN1427_c0_g1_i2	0	0	0	0	0	0	0	124.384
TRINITY_DN8383_c1_g1_i1	0	0	0	0	0	0	273	0
TRINITY_DN10590_c0_g1_i1	19	27	136	23	23	23	25	18
TRINITY_DN810_c0_g2_i1	0	0	0	0	1650	841.759	0	370.802
TRINITY_DN2670_c0_g3_i1	0	249.857	0	0	0	1086	0	0
TRINITY_DN7718_c0_g2_i1	0	332.201	0	0	0	0	0	0
TRINITY_DN1215_c0_g2_i1	0	0	0	0	0	49.5	0	0
TRINITY_DN1909_c0_g3_i1	0	209	0	0	0	0	0	0
TRINITY_DN3712_c2_g1_i1	47	0	0	0	0	0	0	0
TRINITY_DN2486_c1_g1_i1	150	117	0	0	90	0	42	0
TRINITY_DN17571_c0_g1_i1	45	21	0	13	27	30	54	0
TRINITY_DN1619_c0_g2_i1	0	390.333	0	0	0	221	49.2698	0
TRINITY_DN14459_c0_g1_i1	19	40	192	13	64	38	52	193
TRINITY_DN2548_c0_g1_i4	0	0	0	0	0	234.118	0	0
TRINITY_DN14542_c0_g1_i1	39	23	40	47	37	26	92	50
TRINITY_DN360_c1_g1_i1	0	0	0	0	134	0	0	289
TRINITY_DN11002_c0_g1_i1	29	15	41.2674	20	256.477	95	0	16
TRINITY_DN2034_c0_g3_i1	0	0	590	0	0	0	0	0
TRINITY_DN17314_c0_g1_i1	31	54.616	0	71	28	18	21	0
TRINITY_DN7906_c0_g1_i1	45	43	15	31	305	196	30	27
TRINITY_DN728_c0_g1_i1	356	73	1723	30	450	63.4639	1294.3	4554
TRINITY_DN21871_c0_g1_i1	30	38	0	21	484	0	0	0
TRINITY_DN11553_c1_g1_i1	0	0	56	0	0	0	0	0
TRINITY_DN20852_c0_g1_i1	135	25	0	0	42	34	64	0
TRINITY_DN14143_c1_g1_i1	0	0	0	65	0	0	0	0
TRINITY_DN2393_c1_g1_i1	0	93	0	0	0	0	91	0
TRINITY_DN9822_c0_g1_i1	26	45	0	29	60	22	49	113
TRINITY_DN24225_c0_g1_i1	57	20	0	314	21	0	39	0
TRINITY_DN24346_c0_g1_i1	57	67	0	248	43	0	32	0
TRINITY_DN3607_c0_g3_i1	0	482	0	0	0	0	0	0
TRINITY_DN20070_c0_g1_i1	56	32	0	57	67.2568	31	113	0
TRINITY_DN5360_c0_g2_i1	0	0	0	0	0	0	13.1572	0
TRINITY_DN22835_c0_g1_i1	77	70	0	31	0	0	51	0
TRINITY_DN18348_c0_g1_i1	45	68	0	58	30	30	23	0
TRINITY_DN963_c0_g1_i1	0	119	143	67	94	145	68	486.915
TRINITY_DN428_c0_g1_i1	0	269	37	29.2554	65.1776	0	596	198
TRINITY_DN688_c0_g1_i2	0	0	84.1871	0	0	0	0	0
TRINITY_DN5617_c0_g1_i1	14	50	25	85	52	17	60	31
TRINITY_DN18997_c0_g1_i1	350	84	0	26	49	54	46	0
TRINITY_DN1831_c0_g3_i1	0	0	734	0	0	0	0	171
TRINITY_DN3353_c0_g3_i1	0	0	0	453.099	0	0	0	0
TRINITY_DN26415_c0_g1_i1	18	0	0	25	0	0	51	0
TRINITY_DN2783_c0_g1_i2	0	46.3337	0	0	0	0	0	0
TRINITY_DN8490_c1_g1_i1	0	0	0	0	58	0	0	0
TRINITY_DN3429_c0_g2_i1	0	1932	0	0	0	0	353	0
TRINITY_DN3380_c0_g2_i1	0	327	0	0	150	0	0	0
TRINITY_DN3738_c0_g3_i1	0	0	0	0	0	0	639	0
TRINITY_DN610_c0_g1_i1	151	243.364	3905	303	291	240	11.7941	317.731
TRINITY_DN19637_c0_g1_i1	21	47	0	36	29	251	173	0
TRINITY_DN8868_c0_g1_i1	84	153	9.05124	27	38	363.363	44	84
TRINITY_DN20654_c0_g1_i1	464	28	0	371	0	19	71	0
TRINITY_DN16145_c1_g1_i1	0	0	0	41	0	0	0	0
TRINITY_DN16052_c0_g1_i1	25	85	0	1221	52	127.923	27	0
TRINITY_DN2207_c0_g2_i1	26.6446	78.4615	0	0	0	0	0	2220.3
TRINITY_DN171_c0_g2_i1	98.1494	0	53.7143	0	174.518	0	773	0
TRINITY_DN11713_c0_g2_i1	0	0	0	72.8834	0	0	0	0
TRINITY_DN26497_c0_g1_i1	18	0	0	48	0	0	252.36	0
TRINITY_DN3493_c0_g1_i3	0	548.147	0	0	0	0	0	0
TRINITY_DN20977_c0_g1_i1	12	17	0	200	18	30	44	0
TRINITY_DN739_c0_g1_i1	432	27.9781	138	94	213.813	884	0	79.1983
TRINITY_DN272_c0_g1_i1	749	46	272	0	208	96	38	186
TRINITY_DN1296_c0_g3_i1	0	0	43	0	0	0	114	0
TRINITY_DN8905_c0_g1_i1	45	17	37	413	50	34	51	131
TRINITY_DN1676_c0_g1_i3	0	0	0	0	0	0	0	92.2721
TRINITY_DN14281_c0_g1_i1	46	44	258	34	23	16	48	51
TRINITY_DN11570_c0_g1_i1	37	60	63	29	70	0	21	1461
TRINITY_DN8535_c0_g1_i1	45	333	41	73	328	55	124	0
TRINITY_DN2021_c4_g1_i1	0	0	195	0	0	0	0	0
TRINITY_DN1900_c1_g1_i1	117	0	0	0	0	0	0	0
TRINITY_DN6450_c0_g1_i1	21	25	51	39	151	208	35	24
TRINITY_DN3588_c0_g2_i1	0	417	0	0	1879	0	0	0
TRINITY_DN13331_c0_g1_i1	28	91	22	108	16	110	0	28
TRINITY_DN16708_c0_g1_i1	169	280	0	21	52	41	121	0
TRINITY_DN24744_c0_g1_i1	0	44	0	641.797	42	0	30	0
TRINITY_DN26750_c0_g1_i1	0	0	0	31	0	0	43	0
TRINITY_DN393_c0_g2_i1	0	0	129	0	0	13.0433	440	0
TRINITY_DN21064_c0_g1_i1	88	55	0	67	21	0	219	0
TRINITY_DN1018_c1_g1_i1	0	93	0	0	0	0	0	0
TRINITY_DN4796_c0_g2_i1	0	0	0	0	0	0	785	0
TRINITY_DN13330_c1_g1_i1	0	0	0	207	0	0	0	0
TRINITY_DN2328_c0_g2_i1	156.714	0	0	0	0	0	0	0
TRINITY_DN10774_c0_g1_i1	52	58	115	41	22	59	0	14
TRINITY_DN19289_c0_g1_i1	192	27	0	38	540	41	32	0
TRINITY_DN2277_c0_g2_i1	628	0	0	0	0	813.659	32.2162	0
TRINITY_DN17894_c0_g1_i1	21	15	0	33	0	23	39	0
TRINITY_DN12138_c0_g1_i1	0	41	23	22	48	201	19	36.4965
TRINITY_DN2829_c1_g1_i1	0	0	0	0	0	0	143	0
TRINITY_DN17254_c0_g1_i1	31	30	0	24	53	40	63	0
TRINITY_DN9235_c0_g1_i1	138	121	936	55	32	42	84.4122	1081
TRINITY_DN15839_c0_g1_i1	420	45	25	436	149	52	269	0
TRINITY_DN2175_c0_g1_i2	0	1409.42	0	0	0	0	0	250.408
TRINITY_DN1550_c1_g1_i1	0	0	526	0	0	0	0	0
TRINITY_DN21176_c0_g1_i1	23	165	0	289	26	0	19	0
TRINITY_DN2524_c0_g3_i1	0	93	0	0	0	229	208.834	0
TRINITY_DN2761_c0_g1_i2	0	0	0	0	681.064	0	249.091	0
TRINITY_DN2915_c0_g1_i1	238	159	101	1047	592	163	300	23
TRINITY_DN3501_c0_g2_i1	0	0	0	838	0	0	0	0
TRINITY_DN5611_c0_g1_i1	32	43	44	23	38	20	74	170
TRINITY_DN6987_c0_g1_i1	31	25	151	103	20	130	28	352
TRINITY_DN4057_c1_g1_i1	0	0	0	0	0	0	1885.46	0
TRINITY_DN17385_c0_g1_i1	72	40	0	23	51.3866	45	61	0
TRINITY_DN3621_c0_g1_i1	482.07	0	61	739	408.347	38	1433.64	168
TRINITY_DN14934_c0_g1_i1	300	93	37	21	186	27	93	28
TRINITY_DN1855_c0_g2_i1	193.331	1012.73	0	441.897	0	0	0	0
TRINITY_DN4384_c0_g1_i1	49	21	27	33	72	38	56	45
TRINITY_DN1771_c2_g1_i1	0	0	0	0	0	0	0	79.2601
TRINITY_DN5271_c0_g1_i1	101	52.1269	251	93	31	36	368	334
TRINITY_DN417_c0_g2_i1	72.6087	0	0	73.5882	0	231	634	0
TRINITY_DN2763_c0_g1_i1	23.113	150	19	30.3965	159	1021	161	167
TRINITY_DN19401_c0_g1_i1	151	223	0	30	49	53	37	0
TRINITY_DN135_c0_g1_i2	1270.21	0	0	0	0	0	0	0
TRINITY_DN3532_c1_g1_i3	0	0	0	0.00988321	0	0	0	0
TRINITY_DN27177_c0_g1_i1	0	0	0	0	0	0	31	0
TRINITY_DN19154_c0_g2_i1	0	0	0	0	276.703	0	0	0
TRINITY_DN1592_c0_g2_i1	0	0	0	0	74.0282	0	0	0
TRINITY_DN15183_c0_g1_i1	25	26	124	29	23	671	18	28
TRINITY_DN18137_c0_g1_i1	116.802	71	0	34	38	51	62	0
TRINITY_DN24959_c0_g1_i1	24	66	0	75	21	0	33	0
TRINITY_DN20113_c0_g1_i1	163	21	0	27	32	93	159	0
TRINITY_DN25745_c0_g1_i1	30	61	0	23	0	0	18	0
TRINITY_DN55_c1_g1_i1	0	433	612	0	0	0	0	0
TRINITY_DN8704_c0_g1_i1	20	59	43	31.462	46	29	56.3892	29
TRINITY_DN22287_c0_g1_i1	24	20	0	20	109	0	37.4172	0
TRINITY_DN24929_c0_g1_i1	33	36	0	111	17	0	316	0
TRINITY_DN13902_c0_g1_i1	27	22	223	37	45	229	34	92
TRINITY_DN9427_c0_g1_i1	63	26	66	96	60	62	97	34
TRINITY_DN20715_c0_g1_i1	58	851	0	669	21	25	63	0
TRINITY_DN18327_c0_g2_i1	0	0	0	0	0	494.043	0	0
TRINITY_DN23578_c0_g2_i1	0	134.195	0	0	0	0	0	0
TRINITY_DN333_c0_g2_i1	283.034	0	0	0	82.8235	2972.61	323	237
TRINITY_DN6370_c0_g1_i1	401	28	40	24	88	82	29	45
TRINITY_DN3343_c1_g1_i2	0	21028.8	0	0	0	0	0	0
TRINITY_DN3089_c0_g1_i1	1398	158.87	40	1257	511	58	491	232
TRINITY_DN22041_c0_g1_i1	38	30	0	41	38	0	147	0
TRINITY_DN8499_c0_g1_i1	136	27	31	42	20	43	39	36
TRINITY_DN3698_c0_g4_i1	0	0	0	0	79.0657	0	0	0
TRINITY_DN4013_c0_g1_i1	35	77	28.4988	527.597	126	0	439	29
TRINITY_DN3511_c0_g2_i1	315	0	0	30.9861	1127	0	101.98	0
TRINITY_DN22199_c0_g1_i1	25	23	0	27	41	0	159	0
TRINITY_DN4301_c0_g1_i2	0	0	0	0	0	0	696.885	0
TRINITY_DN26841_c0_g1_i1	0	0	0	30	0	0	26	0
TRINITY_DN13297_c0_g1_i1	29	71	32	30	49	12	0	116
TRINITY_DN1622_c0_g1_i4	0	0	1478.21	0	0	0	0	0
TRINITY_DN6726_c0_g1_i1	59	44	26	0	53	33.8929	49	63
TRINITY_DN24121_c1_g1_i1	0	94	0	0	0	0	0	0
TRINITY_DN18094_c0_g1_i1	59	34	0	53	53	27	0	0
TRINITY_DN11326_c0_g1_i1	40	99	26	1371	1228	24	43	515
TRINITY_DN23563_c0_g1_i1	24	53	0	29	50	0	73.3859	0
TRINITY_DN9068_c0_g1_i1	37	142	36	116	63	216	41	30
TRINITY_DN286_c0_g2_i1	0	0	117	0	0	0	13.5732	0
TRINITY_DN23521_c0_g1_i1	86	320	0	47	68	0	22	0
TRINITY_DN3766_c0_g1_i5	87.0798	0	0	0	0	0	0	0
TRINITY_DN1208_c0_g1_i1	63	110.748	643	256	105.25	187	52	317
TRINITY_DN1697_c0_g1_i1	129	181	1089	62	758.88	92	52	684
TRINITY_DN24960_c0_g1_i1	31	29	0	30.242	12	0	61	0
TRINITY_DN15326_c0_g1_i1	19	45	37	28	573	47	60	23
TRINITY_DN3229_c0_g3_i1	0	117.638	0	0	0	0	0	0
TRINITY_DN15287_c0_g1_i1	0	164	50	44	266	39	37	30
TRINITY_DN3383_c0_g3_i1	426	0	0	0	0	0	510.726	0
TRINITY_DN1996_c0_g1_i1	0	345.512	29	110.351	1086	465	98	988.98
TRINITY_DN23858_c0_g1_i1	32	188.431	0	99	54	0	75	0
TRINITY_DN17131_c0_g1_i1	172	38	0	75	21	41	47	0
TRINITY_DN8867_c0_g1_i1	0	0	13	128	191	325	0	50.4128
TRINITY_DN1072_c0_g1_i1	38	1447	8073	90	67	205.155	0	783.438
TRINITY_DN7576_c0_g1_i1	20	126	28	58	44	56	32	50
TRINITY_DN6566_c0_g1_i1	23	19	16	28	0	25	58	213
TRINITY_DN19746_c0_g1_i1	446	226	0	83	73	29	219	0
TRINITY_DN8966_c0_g1_i1	37	70	79	31	63	142	289	30
TRINITY_DN33_c0_g2_i1	121.125	0	0	0	400.417	0	0	0
TRINITY_DN15320_c0_g2_i1	0	0	0	0	0	74.8859	0	0
TRINITY_DN16994_c0_g1_i1	54	34	0	39	43	34	22	0
TRINITY_DN953_c0_g1_i1	32	314	67	405	37.8516	99.2084	100	401
TRINITY_DN1297_c1_g1_i1	0	0	0	0	0	0	126	0
TRINITY_DN15766_c0_g1_i1	1366	60	35	0	23	55	418	0
TRINITY_DN6282_c0_g1_i1	50	50	32	37	108	28	75	40
TRINITY_DN18363_c0_g2_i1	0	0	0	0	0	25.3857	0	0
TRINITY_DN2027_c0_g4_i1	0	0	0	0	0	208.119	0	0
TRINITY_DN17953_c0_g1_i1	32	70	0	115	230	36	94	0
TRINITY_DN4708_c0_g1_i1	50	331	300	9965.9	107	24	42	82
TRINITY_DN1692_c1_g1_i1	0	0	0	0	321	0	0	0
TRINITY_DN5253_c0_g1_i1	110	27	189	40	19	31	41	55
TRINITY_DN9959_c0_g1_i1	21	56	116	27	22	54	57	37
TRINITY_DN21033_c0_g1_i1	80	21	0	111809	40	27	43	0
TRINITY_DN1485_c0_g2_i1	0	0	0	11.8138	58	0	0	0
TRINITY_DN17351_c0_g1_i1	38	51	0	32	44	50	86	0
TRINITY_DN13678_c0_g1_i1	37	313	18	21	40	34	47	58
TRINITY_DN1761_c0_g2_i1	0	0	0	53.0941	115.529	0	0	0
TRINITY_DN8493_c0_g1_i1	123	119	36	13	38	31.305	409	24
TRINITY_DN8775_c0_g1_i1	0	26	21	573	70.4332	24	89	287
TRINITY_DN1770_c0_g1_i2	0	0	0	0	0	87.7798	0	0
TRINITY_DN19054_c0_g1_i1	37	30	0	86	43	65	31	0
TRINITY_DN11302_c1_g1_i1	0	0	0	62	0	0	0	0
TRINITY_DN20061_c0_g1_i1	44	48.6855	0	23	261.977	83	230	0
TRINITY_DN1472_c0_g1_i1	0	90	1919	52.6471	36.8644	190.35	52	68.1507
TRINITY_DN7058_c0_g1_i1	31	25	17	20	40	89	89	60
TRINITY_DN9919_c0_g1_i1	36	77	34	104	32	40	85	144
TRINITY_DN25089_c0_g2_i1	0	0	0	0	0	0	4.16384	0
TRINITY_DN26849_c0_g1_i1	0	0	0	29	0	0	47	0
TRINITY_DN11849_c0_g1_i1	238	239	59	26	54	20	13	24
TRINITY_DN2411_c0_g2_i1	418.318	0	0	128.922	0	0	0	0
TRINITY_DN1095_c0_g2_i1	0	0	0	0	28	0	0	101.527
TRINITY_DN2189_c1_g1_i1	0	0	0	93	0	0	0	0
TRINITY_DN1548_c0_g1_i1	120	480	1276	197	91	76.3988	327	5289
TRINITY_DN9820_c0_g1_i1	66.6918	26	58	37	29	119	95	156
TRINITY_DN2722_c1_g1_i1	498	0	0	0	0	0	0	0
TRINITY_DN23789_c0_g1_i1	138	18	0	21	46	0	28	0
TRINITY_DN10841_c1_g1_i1	0	0	0	0	0	0	188	0
TRINITY_DN24189_c0_g1_i1	77	41	0	26	46	0	750	0
TRINITY_DN14231_c0_g1_i1	36	36	87	90	79	30	28	0
TRINITY_DN3692_c0_g2_i2	0	0	0	0	0	0	989.731	0
TRINITY_DN5657_c1_g1_i1	0	119	0	0	0	0	0	0
TRINITY_DN26305_c0_g1_i1	21	0	0	0	0	0	111	0
TRINITY_DN2520_c1_g1_i1	0	0	0	88	0	0	0	72
TRINITY_DN1602_c0_g1_i5	0	0	0	0	0	0	0	3472.46
TRINITY_DN3600_c0_g1_i3	172.825	0	0	0	0	0	0	0
TRINITY_DN20934_c0_g1_i1	19	36	0	15	40	64	25	0
TRINITY_DN4414_c0_g1_i1	44	25	59	207	11	31	228	14
TRINITY_DN3885_c0_g1_i1	769	39	28	44	3426.12	250	1769	45
TRINITY_DN3579_c0_g5_i1	0	1052.33	0	0	0	0	0	0
TRINITY_DN9859_c0_g2_i1	0	0	0	0	55.9565	0	0	0
TRINITY_DN120_c0_g2_i1	0	0	0	0	0	0	82	86.5239
TRINITY_DN15477_c0_g1_i1	18	101	26	20	362	0	34	0
TRINITY_DN9955_c0_g1_i1	68	50	42	23	97	60	32	71
TRINITY_DN11138_c1_g1_i1	0	0	0	0	102	0	0	0
TRINITY_DN6967_c1_g1_i1	0	0	220	0	0	0	0	0
TRINITY_DN976_c0_g2_i1	237.775	0	20.8935	0	0	0	150.811	96
TRINITY_DN3751_c0_g1_i1	1041.96	687	56	56	285	26	3982	31
TRINITY_DN1698_c0_g4_i1	0	0	0	0	0	0	0	133.816
TRINITY_DN9275_c0_g1_i1	54	5428	78	21	48	29	108	204
TRINITY_DN18962_c0_g1_i1	25	170	0	31	24	1844	71	0
TRINITY_DN9749_c0_g1_i1	860	24	77	90	24	31	80	100
TRINITY_DN12437_c0_g1_i1	134	25	307	20	65	80	25	17
TRINITY_DN11595_c0_g1_i1	30	89	56	36	50	25	18	37
TRINITY_DN3589_c0_g1_i2	0	576.679	0	1150.46	0	0	0	0
TRINITY_DN2399_c0_g1_i1	734	1526.15	25	421	50.4	843	34	57
TRINITY_DN21878_c0_g1_i1	52	38	0	29	53.9516	0	0	0
TRINITY_DN21743_c0_g1_i1	148	29	0	39	776	0	34	0
TRINITY_DN8925_c0_g2_i1	0	0	0	0	0	0	0	127.646
TRINITY_DN10634_c0_g1_i1	39	33	0	29	63	0	24	24
TRINITY_DN876_c0_g2_i1	0	98.1143	63.8162	0	0	0	0	0
TRINITY_DN4679_c0_g1_i1	28	49	29	44	198	95	131	42
TRINITY_DN4609_c0_g1_i1	84	70	36	473	56	27	49	283
TRINITY_DN17474_c0_g1_i1	146	21	0	94	30	51	30	0
TRINITY_DN4342_c1_g1_i1	0	0	0	0	33	0	0	0
TRINITY_DN23821_c0_g1_i1	39	50	0	280.983	25	0	32	0
TRINITY_DN1301_c0_g1_i2	0	0	121.816	0	160.647	0	63.1637	0
TRINITY_DN2797_c0_g2_i1	0	458.255	0	0	186.19	943	0	0
TRINITY_DN12314_c1_g1_i1	0	0	0	0	0	0	0	50
TRINITY_DN15179_c0_g1_i1	29.0826	71	22	26	284	76	41	41
TRINITY_DN3575_c1_g2_i1	0	0	0	0	0	0	91.8261	0
TRINITY_DN13275_c1_g1_i1	0	0	0	0	0	47	0	0
TRINITY_DN626_c0_g1_i1	1689	578	36.0942	0	44	46.7328	212	109.667
TRINITY_DN2708_c1_g1_i1	0	0	0	0	124	0	0	0
TRINITY_DN20080_c0_g1_i1	61	186	0	30	24	49	125	0
TRINITY_DN1896_c1_g2_i2	0	0	199.298	0	0	0	0	0
TRINITY_DN15533_c0_g1_i1	28	20	45	33	266.186	49	24	0
TRINITY_DN26630_c0_g1_i1	0	0	0	31	0	0	114	0
TRINITY_DN2590_c0_g1_i1	324	61.7346	36	509	296	2440	281	161
TRINITY_DN9873_c0_g1_i1	23	30	208	95	46	32	34	69
TRINITY_DN2201_c0_g1_i1	253.867	2168	119	589.913	443	0	291.176	2346.22
TRINITY_DN698_c0_g2_i1	0	0	7.00809	0	11.7321	207	220	264.326
TRINITY_DN16534_c0_g1_i1	258	63	0	60	64	16	0	0
TRINITY_DN25372_c0_g1_i1	65	46	0	34	0	0	120	0
TRINITY_DN3253_c1_g1_i1	0	517	0	0	0	0	0	0
TRINITY_DN4122_c0_g1_i1	54	85	27	16	62	19	614.87	29
TRINITY_DN23227_c0_g1_i1	176	28	0	18	92	0	24	0
TRINITY_DN4333_c0_g1_i1	53	113	0	136	383	14	178	27
TRINITY_DN4444_c0_g1_i1	19	146.433	81	55	34	35	408	64
TRINITY_DN22178_c0_g1_i1	0	45	0	111	48	0	37	0
TRINITY_DN20634_c0_g1_i1	49	59	0	21	32	24	53	0
TRINITY_DN3997_c1_g1_i1	0	0	0	0	0	64	694	0
TRINITY_DN3367_c0_g2_i1	178	1656	0	312.529	1261.86	0	48.1622	0
TRINITY_DN2845_c0_g2_i2	0	0	0	837.254	0	0	0	0
TRINITY_DN16543_c1_g1_i1	0	0	0	0	0	149	0	0
TRINITY_DN2146_c1_g1_i1	0	0	0	0	0	0	0	149.294
TRINITY_DN1113_c0_g2_i1	97.7742	441.585	0	0	32.4444	0	0	0
TRINITY_DN3107_c0_g2_i1	0	73	0	0	349.12	0	0	0
TRINITY_DN732_c0_g3_i1	86.1294	0	0	0	0	0	0	0
TRINITY_DN1810_c0_g2_i1	0	42.6	0	67.4965	42.0898	0	0	1407.61
TRINITY_DN11309_c0_g2_i1	0	0	0	0	0	0	0	22.7188
TRINITY_DN1800_c0_g1_i1	113	342	2145	53.8421	98.6364	2926	178.071	547.574
TRINITY_DN3177_c0_g2_i1	0	0	0	166	476	0	214	0
TRINITY_DN2445_c0_g2_i1	0	0	0	363	0	0	52.0435	0
TRINITY_DN11934_c0_g1_i1	77	91.0277	36	38	88	62	27	23
TRINITY_DN807_c0_g1_i1	328.888	122	40.3798	39	0	81	72	228.163
TRINITY_DN24271_c0_g1_i1	57	108	0	61	18	0	237	0
TRINITY_DN2528_c0_g2_i1	0	0	0	0	0	204	0	0
TRINITY_DN256_c0_g1_i1	43.9913	0	13.7158	0	156	0	0	166
TRINITY_DN897_c1_g1_i1	0	0	0	0	0	0	56	0
TRINITY_DN15294_c0_g1_i1	32	244	41	46	32	39	38	24
TRINITY_DN23328_c0_g1_i1	2348	1286	0	66	41	0	29	0
TRINITY_DN765_c1_g1_i1	0	0	0	0	282.468	361.958	0	0
TRINITY_DN15143_c0_g2_i1	0	0	0	0	0	218.749	0	0
TRINITY_DN21006_c0_g1_i1	69	2739.47	0	185	30	33	280	0
TRINITY_DN20690_c1_g1_i1	0	0	0	56	0	0	0	0
TRINITY_DN6283_c0_g2_i1	0	0	0	16.2233	0	0	0	0
TRINITY_DN26601_c0_g1_i1	0	0	0	42.1641	0	0	28	0
TRINITY_DN2733_c0_g2_i1	318.945	0	0	687	297.66	0	0	0
TRINITY_DN370_c0_g1_i1	31	74	716	389	939	78	79.3598	750
TRINITY_DN15700_c0_g1_i1	278	58	27	58	95	81	40	0
TRINITY_DN26187_c0_g1_i1	17	0	0	64	0	0	81	0
TRINITY_DN26475_c0_g1_i1	13	0	0	21	0	0	35	0
TRINITY_DN3215_c0_g1_i1	94	247	77	1326	175	57	525	50
TRINITY_DN3694_c0_g2_i1	0	0	0	0	986	0	0	0
TRINITY_DN2740_c1_g1_i1	0	0	0	0	167	0	45	0
TRINITY_DN20320_c0_g1_i1	50	24	0	37	226	28	29	0
TRINITY_DN24669_c0_g1_i1	71	32	0	33	68	0	66	0
TRINITY_DN1264_c0_g2_i1	127	0	0	21.2898	35.572	616	634	0
TRINITY_DN1511_c1_g1_i1	0	0	0	0	0	0	0	145
TRINITY_DN24423_c0_g1_i1	26	94	0	400	19	0	15	0
TRINITY_DN9812_c0_g1_i1	26	52	37	22	47	69.957	29	55
TRINITY_DN4781_c0_g1_i1	90	137	86	104	3486	184	65	86
TRINITY_DN3231_c0_g2_i1	74	0	0	0	165	0	0	0
TRINITY_DN4234_c0_g1_i1	207	34	17	18	127	198	2065	34
TRINITY_DN2844_c0_g1_i1	3153.25	0	59	609	441	215	592	50.5444
TRINITY_DN7211_c0_g1_i1	38	56	594	39	181	22	0	27
TRINITY_DN14468_c0_g1_i1	38	19	99.597	45	42.4954	14	53.807	53
TRINITY_DN1664_c0_g2_i1	1488.59	0	0	61.6245	0	285	0	28.5909
TRINITY_DN2032_c0_g2_i3	0	0	1911.78	0	0	0	0	0
TRINITY_DN20714_c0_g1_i1	49	603	0	106.9	36	44	421	0
TRINITY_DN5811_c0_g1_i1	55	21	31	16	139	21	14	40
TRINITY_DN2211_c1_g1_i4	0	0	0	0	0	0	0	8064.23
TRINITY_DN3127_c0_g2_i1	0	313	0	591	0	0	1117	0
TRINITY_DN17659_c0_g1_i1	53	26	0	24	20	37	52	0
TRINITY_DN7313_c0_g1_i1	27	16.4181	916	66	28	761.165	69	35
TRINITY_DN1197_c0_g2_i1	0	91	164.108	76.2581	0	0	0	85.5111
TRINITY_DN2874_c1_g1_i1	0	0	110	0	0	0	0	0
TRINITY_DN5374_c0_g2_i1	0	0	0	0	0	0	0	35.3637
TRINITY_DN15938_c0_g1_i1	32	16	23	20	86	43	64	0
TRINITY_DN14519_c0_g1_i1	76	19	1057	23	129.111	22	40	28
TRINITY_DN3379_c0_g1_i1	142	403.8	304	1246	250	40	1227	91
TRINITY_DN3828_c1_g1_i1	0	0	0	0	0	0	818.631	0
TRINITY_DN3285_c1_g1_i1	0	0	0	800	0	0	0	0
TRINITY_DN15981_c0_g1_i1	63	17	29	94	22	621	146.15	0
TRINITY_DN13722_c0_g1_i1	46	80	18	0	80	16	13	40
TRINITY_DN1939_c0_g1_i1	26.4263	151	126	0	2722	522	86	82
TRINITY_DN5597_c0_g1_i1	30	34	50	56	24	0	59	176
TRINITY_DN452_c1_g1_i1	0	0	0	0	190	0	0	0
TRINITY_DN156_c1_g1_i1	0	0	0	169	413	0	0	0
TRINITY_DN19694_c0_g1_i1	42	47	0	38	22	32	47	0
TRINITY_DN2856_c1_g1_i1	126	0	0	0	0	0	0	0
TRINITY_DN6847_c0_g1_i1	36	34	100	27	16	27	184	42
TRINITY_DN7502_c0_g1_i1	16	96	166	29	81	41	69	22
TRINITY_DN1153_c1_g1_i1	0	0	0	0	0	592	62	0
TRINITY_DN10156_c0_g1_i1	31	19	327	25	93	31	26	37
TRINITY_DN2586_c0_g3_i1	0	0	0	0	164.943	0	0	0
TRINITY_DN3886_c0_g1_i1	26	25	39	226	7370	21	2708	271
TRINITY_DN13014_c1_g1_i1	0	0	0	36	0	0	0	0
TRINITY_DN3718_c1_g1_i1	188	0	0	0	0	0	0	0
TRINITY_DN278_c0_g1_i1	166	134	108	168	2197.67	0	386.716	86
TRINITY_DN22267_c0_g1_i1	46	30	0	129	72	0	27	0
TRINITY_DN1254_c0_g1_i1	290	49	640	638	147	107.185	242.78	268
TRINITY_DN23516_c0_g1_i1	37	149	0	24	36	0	28	0
TRINITY_DN25611_c0_g1_i1	137	48	0	39	0	0	74	0
TRINITY_DN21797_c0_g2_i1	0	0	0	0	0	0	93.7152	0
TRINITY_DN2538_c1_g2_i1	0	0	0	0	604	0	0	0
TRINITY_DN3417_c0_g4_i1	0	0	0	494	0	0	0	0
TRINITY_DN3458_c0_g2_i1	0	237	0	2465	0	0	0	0
TRINITY_DN7686_c0_g1_i1	49	27	285	158	645	30	44	67
TRINITY_DN14107_c0_g1_i1	37	39	475.773	487	17	50	36	66
TRINITY_DN3698_c1_g1_i1	0	0	0	0	0	90	0	0
TRINITY_DN16984_c0_g1_i1	22	219	0	107	256.31	195	276	0
TRINITY_DN4072_c0_g2_i1	0	0	0	0	1892.99	0	0	0
TRINITY_DN13675_c0_g1_i1	37	37	14	28	25	50	136	54
TRINITY_DN1692_c0_g1_i1	415	95.5789	1704	37	152.667	263.779	132	4187
TRINITY_DN26044_c0_g1_i1	19	53	0	16	0	0	20	0
TRINITY_DN19856_c0_g1_i1	297	44	0	81	38	36	382	0
TRINITY_DN3110_c0_g2_i1	818	0	0	1500.06	1454	0	0	0
TRINITY_DN21616_c1_g1_i1	0	0	0	61	0	0	0	0
TRINITY_DN19865_c0_g1_i1	80	116	0	174	359	20	243	0
TRINITY_DN21660_c0_g1_i1	59	35	0	228	173	0	198.353	0
TRINITY_DN5914_c0_g2_i1	0	0	70.0526	0	0	0	0	0
TRINITY_DN20423_c0_g1_i1	35	47	0	15	121	56	31	0
TRINITY_DN3465_c0_g2_i1	0	793	0	302	242.155	0	0	0
TRINITY_DN3286_c0_g2_i1	0	0	0	0	0	0	73	0
TRINITY_DN24209_c0_g2_i1	193.01	0	0	0	0	0	0	0
TRINITY_DN5659_c0_g1_i1	90	0	19	37.4107	38	27	40	60
TRINITY_DN9726_c0_g1_i1	25	19	50	32	38	19	55	209
TRINITY_DN992_c0_g1_i1	63	172	38	184	119.671	162.501	287	0
TRINITY_DN7748_c0_g1_i1	25	20	25	27	44	32	0	30
TRINITY_DN217_c0_g2_i1	0	0	0	0	51	98.1501	0	38.4846
TRINITY_DN19802_c0_g1_i1	35	22	0	16	100	28	16	0
TRINITY_DN6096_c0_g2_i1	0	0	0	0	0	41.9222	0	0
TRINITY_DN2562_c1_g1_i1	0	0	0	0	1220	1494.2	0	0
TRINITY_DN3956_c1_g2_i1	0	0	0	0	0	0	415	0
TRINITY_DN8708_c0_g1_i1	388	24	22	221	57	18	26	12
TRINITY_DN3600_c0_g2_i1	0	340.453	0	2974.03	300	0	0	0
TRINITY_DN2002_c0_g2_i1	0	50.1667	0	215	42.9865	0	0	407
TRINITY_DN2961_c0_g2_i1	0	0	0	394	0	0	0	0
TRINITY_DN21215_c0_g1_i1	35	272	0	538	68	0	154	0
TRINITY_DN21170_c1_g2_i1	0	0	0	319.013	0	0	0	0
TRINITY_DN1818_c1_g1_i1	0	0	0	0	103	303.236	0	0
TRINITY_DN3218_c0_g1_i2	26.8983	0	0	0	0	0	0	0
TRINITY_DN8743_c0_g1_i1	77	52	67	52	23	30	140	37
TRINITY_DN6587_c0_g1_i1	33	40	22	16	30	30	0	108
TRINITY_DN2056_c1_g1_i6	0	0	1447.93	0	0	0	0	0
TRINITY_DN21975_c0_g1_i1	0	15	0	88	1062	0	25	0
TRINITY_DN3763_c0_g2_i1	0	0	0	0	0	98.4186	101	0
TRINITY_DN12113_c0_g1_i1	60	48	60	376	70	33	39	55
TRINITY_DN21865_c0_g2_i1	39.3846	0	0	0	0	0	0	0
TRINITY_DN2124_c0_g2_i1	0	0	0	0	132	0	0	0
TRINITY_DN2212_c0_g3_i1	0	166	0	0	0	606	0	1197
TRINITY_DN16382_c0_g1_i1	66	21	0	58	47	56	272	0
TRINITY_DN16753_c0_g1_i1	881.805	24	0	69	39	33	27	0
TRINITY_DN13724_c0_g1_i1	0	108	30	29	57	57	61	38
TRINITY_DN23667_c0_g1_i1	21	21	0	49	39	0	19	0
TRINITY_DN15153_c0_g1_i1	107	27	19	61	577	71	32	18
TRINITY_DN3516_c0_g1_i2	855.689	0	0	0	0	0	0	0
TRINITY_DN26021_c0_g1_i1	31	59	0	40	0	0	23	0
TRINITY_DN16810_c0_g1_i1	58	54	0	59	20	14	53	0
TRINITY_DN20797_c1_g1_i1	244	0	0	0	0	0	0	0
TRINITY_DN21828_c0_g1_i1	30	24	0	29	56	0	37	0
TRINITY_DN21962_c0_g1_i1	43	46	0	27	67	0	64	0
TRINITY_DN11265_c0_g1_i1	75	19	17	24	109	36	18	26
TRINITY_DN12289_c0_g1_i1	72	43	26	26	41	4055	122	21
TRINITY_DN10550_c0_g1_i1	105	22	68	24	31	21	69	44
TRINITY_DN8834_c0_g2_i1	0	982.359	0	0	0	0	0	0
TRINITY_DN2704_c0_g2_i1	125.229	0	0	393	0	0	0	0
TRINITY_DN11151_c0_g1_i1	19	171	25	20	24	27	25	102.746
TRINITY_DN5370_c1_g1_i1	132	0	0	0	0	0	0	0
TRINITY_DN20464_c0_g1_i1	70	27	0	111	31	29	102.482	0
TRINITY_DN4696_c0_g1_i1	95	33	99	103	48	27	2848	30
TRINITY_DN5821_c0_g1_i1	79	45	98	143	221	30	178.801	35
TRINITY_DN13641_c0_g1_i1	333	38	33	46	68	63	42	82
TRINITY_DN3716_c2_g1_i1	0	0	0	0	0	0	77	0
TRINITY_DN2963_c0_g3_i2	0	2033.37	0	0	0	0	0	0
TRINITY_DN20185_c0_g1_i1	40	26	0	20	59	23	43	0
TRINITY_DN5694_c1_g1_i1	0	0	0	0	195	0	0	0
TRINITY_DN15335_c0_g1_i1	15	151	106	35	52	52	38	19
TRINITY_DN8960_c0_g1_i1	125	184	17	73	127	45	440	331
TRINITY_DN2675_c2_g1_i1	0	0	0	0	0	148	0	0
TRINITY_DN553_c0_g1_i1	56.7979	32.3163	0	194	13.4348	549	37	0
TRINITY_DN8835_c0_g1_i1	118	297	20	22	175	28	348	23
TRINITY_DN9696_c0_g1_i1	116	40	788	65	26	32	24	49
TRINITY_DN3417_c0_g1_i2	0	309.651	0	0	0	0	0	0
TRINITY_DN2004_c0_g1_i6	0	0	0	0	0	0	0	604.238
TRINITY_DN11823_c0_g2_i1	314.64	0	0	0	0	0	0	0
TRINITY_DN2854_c0_g1_i1	618.816	112	46	613	36.561	56	782	622
TRINITY_DN797_c2_g1_i1	0	334	0	0	0	0	0	0
TRINITY_DN21173_c0_g1_i1	107	80	0	430	17	0	59	0
TRINITY_DN7039_c0_g1_i1	45	36	16	32	114.189	55.132	76	129
TRINITY_DN1525_c0_g1_i2	224.893	0	0	0	0	0	0	0
TRINITY_DN8045_c0_g1_i1	162	124	42	355	111	37	24	35
TRINITY_DN2910_c0_g2_i1	0	0	0	1432	0	0	0	0
TRINITY_DN13160_c0_g1_i1	158	180	75	111	57	167.216	96	25
TRINITY_DN3458_c0_g1_i1	646	300	57	365.343	1807	136	139	165
TRINITY_DN17763_c0_g1_i1	0	51	0	26	51	23	45	0
TRINITY_DN11008_c0_g1_i1	31	36	16	30	36	28	131	15
TRINITY_DN532_c0_g2_i1	0	0	0	35.8984	0	0	0	0
TRINITY_DN1048_c0_g2_i1	0	0	61.1418	0	0	0	0	0
TRINITY_DN22037_c0_g1_i1	28	29	0	21	54	0	32	0
TRINITY_DN183_c1_g1_i1	0	51	0	0	0	0	0	0
TRINITY_DN3600_c0_g2_i11	0	257.631	0	0	0	0	0	0
TRINITY_DN1769_c0_g3_i1	0	0	546	0	0	0	0	0
TRINITY_DN3781_c2_g1_i3	0	0	0	0	596.943	0	0	0
TRINITY_DN10982_c0_g4_i1	0	0	0	0	0	21.7514	0	0
TRINITY_DN3860_c0_g1_i1	49	33	36	104	8.69134	154	6820	22
TRINITY_DN3465_c0_g1_i1	1356	199	24	447	158.827	174	372	310.959
TRINITY_DN12212_c0_g1_i1	37	25	59	78	47	151	128	34
TRINITY_DN3686_c0_g1_i3	0.00512807	0	0	0	0	0	0	0
TRINITY_DN25565_c0_g1_i1	16	32	0	116	0	0	42	0
TRINITY_DN14272_c0_g1_i1	59	26	114	69	0	35	35	63
TRINITY_DN5631_c0_g2_i1	0	0	0	0	0	0	111	0
TRINITY_DN2700_c0_g2_i2	0	0	0	0	109.883	0	0	0
TRINITY_DN19118_c0_g1_i1	506	1453	0	29	35	37	27	0
TRINITY_DN5900_c0_g1_i1	28	0	7395	865.26	35	75	41	19
TRINITY_DN11712_c0_g1_i1	98	304	33	31	27	32	38	35
TRINITY_DN14827_c0_g1_i1	17	50	96	86	316	36	33	42.6798
TRINITY_DN24310_c0_g1_i1	44	41	0	1272	83	0	146	0
TRINITY_DN3521_c0_g4_i1	0	229	0	0	0	0	0	0
TRINITY_DN12750_c0_g1_i1	52	0	52	230	59	86	70	20
TRINITY_DN10323_c0_g1_i1	603	24	57	24	22	29	57.0202	0
TRINITY_DN13691_c0_g1_i1	14	172.911	14	25	15	20	179	78
TRINITY_DN16317_c0_g1_i1	386	46	0	40	93	70	72	0
TRINITY_DN2231_c0_g1_i2	1786.89	0	0	0	0	0	0	0
TRINITY_DN23570_c0_g1_i1	6390	22	0	26	46	0	106	0
TRINITY_DN4952_c0_g1_i1	222	40	68	93	34	44	306.534	49
TRINITY_DN13635_c0_g2_i1	0	0	0	0	0	0	83.5	0
TRINITY_DN25752_c0_g1_i1	29	35	0	0	0	0	78.2169	0
TRINITY_DN3513_c1_g2_i1	0	0	0	0	377.884	0	0	0
TRINITY_DN7112_c0_g2_i1	0	0	29.4022	0	0	0	0	0
TRINITY_DN26603_c0_g1_i1	0	0	0	59	0	0	174	0
TRINITY_DN5511_c0_g1_i1	826	86	41	0	66	37	130	24
TRINITY_DN19415_c0_g1_i1	35	92	0	87	87	31	20	0
TRINITY_DN384_c1_g1_i1	0	0	0	0	0	0	0	115
TRINITY_DN976_c0_g1_i1	229.225	114.968	161.106	750	123	901	407.189	137
TRINITY_DN20984_c0_g1_i1	37	146	0	151	20	25	298	0
TRINITY_DN1753_c2_g1_i1	0	0	0	0	126	0	0	0
TRINITY_DN10349_c0_g2_i1	0	0	0	0	0	10.226	0	0
TRINITY_DN15652_c1_g1_i1	159	0	0	0	0	0	0	0
TRINITY_DN11154_c0_g1_i1	28	61	22	21	321	50	16	94
TRINITY_DN10671_c0_g1_i1	183	47	20	53	35	45	111	30
TRINITY_DN14838_c0_g1_i1	21	83	44	31	167	27	32	23
TRINITY_DN8016_c0_g1_i1	79	91	42	155	58	36	0	66
TRINITY_DN562_c0_g1_i1	109	185.909	337	117.332	25	113	803	9997
TRINITY_DN14657_c0_g1_i1	0	25	26	39	789.536	25	51	79
TRINITY_DN16238_c0_g1_i1	25	174	0	3011	45	34	30	0
TRINITY_DN3111_c1_g1_i1	168	0	0	0	0	0	0	0
TRINITY_DN13944_c0_g1_i1	82	25	148	38	0	140	75	261
TRINITY_DN21047_c0_g1_i1	38	100	0	28	44	0	44	0
TRINITY_DN3536_c1_g3_i1	0	966	0	0	432.328	0	0	0
TRINITY_DN11826_c0_g1_i1	404	54	245	66	36	20	44	61
TRINITY_DN12125_c0_g1_i1	33	37	16	250	62	477	19	33
TRINITY_DN17900_c0_g1_i1	30	30	0	80	32	35	41	0
TRINITY_DN23642_c0_g1_i1	17	232	0	24	91	0	316	0
TRINITY_DN2672_c0_g1_i1	721.951	244.004	928	1671	630.405	12742	113.509	544
TRINITY_DN1806_c1_g1_i1	0	0	0	0	0	0	280	0
TRINITY_DN16270_c0_g1_i1	47	170	0	498	65.0428	155	435.003	0
TRINITY_DN9498_c0_g1_i1	0	77	66	0	24	1216	256	24
TRINITY_DN7808_c0_g1_i1	130	63	25	28	41	54	34	33
TRINITY_DN16618_c0_g1_i1	103	80	0	43	0	90	38	0
TRINITY_DN24291_c0_g2_i1	68.0952	0	0	0	0	0	0	0
TRINITY_DN20274_c0_g1_i1	46	35.5413	0	20	47	63	112.532	0
TRINITY_DN3015_c0_g1_i2	0	0	0	0	0	0	401.234	0
TRINITY_DN10001_c0_g1_i1	46	35	61	123	0	567.958	31	84
TRINITY_DN1478_c1_g1_i1	0	0	179	0	0	0	0	16
TRINITY_DN21101_c0_g1_i1	28	92	0	16	20	0	262	0
TRINITY_DN20680_c0_g1_i1	67	76	0	103	18	26	21	0
TRINITY_DN7734_c0_g1_i1	25	410	37	117	322	49.5431	23	38
TRINITY_DN18931_c0_g1_i1	1034	34	0	21	42	66	16	0
TRINITY_DN1663_c0_g2_i1	14.685	0	228	48.1705	0	0	0	156.262
TRINITY_DN11519_c0_g1_i1	14	33	197	210	297	51	47	358
TRINITY_DN11071_c0_g1_i1	44	15	33	31	223.903	16	54	77
TRINITY_DN7809_c0_g1_i1	165	40	26	611	42	206	82	45
TRINITY_DN11765_c0_g1_i1	49	30	91	48	386	22	17	35
TRINITY_DN6504_c0_g1_i1	84	25	54	36	80	154.33	54	34
TRINITY_DN25429_c0_g1_i1	30	161	0	25	0	0	26	0
TRINITY_DN3356_c0_g1_i1	228	991	37	1971	5495.47	947	375	43
TRINITY_DN3465_c0_g3_i1	0	361	0	0	99.6299	0	0	0
TRINITY_DN22391_c0_g1_i1	39	29	0	45	204	0	26	0
TRINITY_DN24185_c0_g1_i1	59	32	0	91	59	0	37	0
TRINITY_DN12665_c0_g1_i1	37	27	30	60	77	76	138	30
TRINITY_DN10426_c0_g1_i1	17	26	0	15	21	45	29	20
TRINITY_DN10885_c0_g1_i1	36	15	40	92	15	62	32	0
TRINITY_DN667_c0_g1_i1	366.754	342.294	94	216	105.419	36	58	853
TRINITY_DN26827_c0_g1_i1	0	0	0	37	0	0	19	0
TRINITY_DN9330_c0_g1_i1	24	15	42	34	67	124	1154	67
TRINITY_DN15681_c0_g1_i1	76.2777	33	58.2128	58	22	113.397	22	0
TRINITY_DN13169_c0_g1_i1	195	46	48	95	58	18	36	30
TRINITY_DN25588_c0_g1_i1	68	24	0	37	0	0	88	0
TRINITY_DN3152_c0_g1_i2	1159.33	0	0	0	0	0	0	0
TRINITY_DN1171_c0_g1_i3	0	0	50.847	0	0	0	0	0
TRINITY_DN3322_c0_g1_i1	291.857	1634	44	222	3126	401	198	30
TRINITY_DN12148_c0_g1_i1	45	30	42	137	37	79	57	56
TRINITY_DN2914_c0_g1_i1	594.796	360	24	1043.28	4153	164	102.001	1884
TRINITY_DN2158_c0_g1_i1	111.314	671	166	611	381	5935.72	77	335.851
TRINITY_DN21061_c0_g1_i1	24	17	0	68	59	0	24	0
TRINITY_DN3160_c0_g1_i2	0	0	0	0	1380.4	0	0	0
TRINITY_DN26809_c0_g1_i1	0	0	0	72	0	0	54	0
TRINITY_DN990_c1_g1_i1	56	0	0	0	0	0	0	0
TRINITY_DN16583_c0_g1_i1	147	85	0	53	31	142	83	0
TRINITY_DN26091_c0_g1_i1	37	30	0	0	0	0	32	0
TRINITY_DN4216_c0_g3_i1	0	0	0	0	0	0	1168	0
TRINITY_DN2900_c0_g1_i1	70.1609	667	66	318	44	89	24.9411	125
TRINITY_DN3368_c0_g2_i1	1613	1288	0	2804	0	0	0	0
TRINITY_DN25011_c1_g1_i1	223.434	0	0	0	0	0	0	0
TRINITY_DN3670_c0_g1_i1	643	131	20	1413	1000.06	0	1627	96
TRINITY_DN3441_c0_g3_i1	0	0	0	91.5706	0	0	457.497	0
TRINITY_DN3102_c0_g2_i1	0	0	0	0	285	0	252	0
TRINITY_DN3615_c1_g1_i4	0	45.5033	0	0	0	0	0	0
TRINITY_DN8981_c0_g2_i1	0	0	0	0	0	342.791	0	0
TRINITY_DN13360_c0_g1_i1	120	50	29	76	57	2368	23	250
TRINITY_DN10043_c0_g1_i1	65	46	133	32	164	136	44	21
TRINITY_DN35_c0_g1_i1	131	108	93.8499	158	1001.35	113	127	181.385
TRINITY_DN138_c1_g1_i1	0	0	0	0	51.1943	0	0	0
TRINITY_DN15638_c0_g1_i1	28	108	0	18	60	70	32	0
TRINITY_DN22561_c0_g1_i1	142	100	0	54	167	0	34	0
TRINITY_DN25052_c0_g1_i1	75	29	0	39	0	0	29	0
TRINITY_DN1701_c1_g1_i1	0	0	1231.1	0	0	0	0	0
TRINITY_DN13213_c0_g1_i1	29	44	20	57	54	398.394	19	29
TRINITY_DN20971_c0_g1_i1	105	50	0	256	51	0	25	0
TRINITY_DN1447_c0_g2_i1	144.898	0	238.136	0	0	95	78.8148	0
TRINITY_DN2481_c0_g1_i1	154	0	897	208	83.9119	679.564	52.6	37
TRINITY_DN1992_c0_g1_i6	0	0	133.119	0	0	0	0	0
TRINITY_DN10162_c0_g1_i1	123	20	63	27	25	110	41	18
TRINITY_DN1583_c0_g1_i1	122.486	0	394	1246	402	404	124.526	894
TRINITY_DN16321_c0_g1_i1	121	18	0	70	93	20	24	0
TRINITY_DN3889_c0_g3_i1	0	0	0	0	684	0	0	0
TRINITY_DN18105_c1_g1_i1	0	0	0	0	62	0	0	0
TRINITY_DN2847_c0_g1_i1	39.3512	1492	50	106.56	221	0	85	113
TRINITY_DN4790_c0_g1_i1	27	1004	56	25	55	78	99	0
TRINITY_DN1012_c2_g1_i1	0	197	0	0	0	0	0	0
TRINITY_DN2361_c0_g1_i1	460.519	242	478	64.5503	213	367.39	22.6126	570
TRINITY_DN222_c0_g2_i1	0	0	35.4108	129	0	98.1695	53.4398	23.2953
TRINITY_DN4743_c0_g1_i1	18	124	69	23	236	0	25	64
TRINITY_DN25123_c0_g1_i1	67	14	0	146	0	0	41	0
TRINITY_DN18933_c0_g1_i1	19	61	0	379	34	113.555	16	0
TRINITY_DN3189_c0_g2_i1	0	412	0	171	0	0	0	0
TRINITY_DN21319_c1_g1_i1	0	0	0	59	0	0	0	0
TRINITY_DN7376_c0_g1_i1	251.13	103	30	253	27	68	72	33
TRINITY_DN26572_c0_g1_i1	0	0	0	29	0	0	49	0
TRINITY_DN22939_c0_g1_i1	159	159	0	36	47	0	40	0
TRINITY_DN5803_c0_g1_i1	61	488.25	54	63	54	28	126	39
TRINITY_DN23836_c0_g1_i1	32	30	0	19	0	0	28	0
TRINITY_DN1281_c0_g1_i1	59.1667	29	917	204	94	41	243	778
TRINITY_DN4961_c0_g1_i1	57	47	267	142	223	122.213	51	110
TRINITY_DN3656_c0_g4_i1	768.259	0	0	0	0	0	0	0
TRINITY_DN3837_c0_g2_i1	0	0	0	0	601.818	0	0	0
TRINITY_DN5121_c0_g1_i1	96	23	44	92	29	23	37	88
TRINITY_DN8064_c0_g1_i1	377	27	82	121	85	26	26	21
TRINITY_DN26821_c0_g1_i1	0	0	0	20	0	0	49	0
TRINITY_DN13960_c1_g1_i1	0	0	0	0	0	20	0	0
TRINITY_DN5642_c0_g1_i1	24	69	35	44	127	70	44.823	27
TRINITY_DN7977_c0_g1_i1	198	126	66	169	385	57	29	49
TRINITY_DN3173_c1_g1_i1	0	242	0	0	0	0	0	0
TRINITY_DN1994_c2_g1_i1	0	0	355	0	0	0	0	0
TRINITY_DN14593_c0_g1_i1	26	18	110	16	150	54	31	42
TRINITY_DN19223_c1_g1_i1	0	0	0	0	45	0	0	0
TRINITY_DN496_c0_g1_i1	559	69.7742	226	68	857	464	944	0
TRINITY_DN11566_c0_g1_i1	20	78	55	306	311	47	38	30
TRINITY_DN23994_c0_g1_i1	20	56	0	76	38	0	0	0
TRINITY_DN2041_c0_g1_i1	391.86	64	2786.44	150.838	40	962	60	1195
TRINITY_DN3760_c3_g1_i1	543	0	0	0	0	0	0	0
TRINITY_DN3168_c0_g1_i3	0	0	0	0	501.53	0	0	0
TRINITY_DN14210_c0_g1_i1	24	18	0	91.5629	28	52	24	38
TRINITY_DN7569_c0_g1_i1	28	36	259	726	833	67	70	49
TRINITY_DN10989_c0_g2_i1	0	35.2423	0	0	0	0	0	0
TRINITY_DN5930_c0_g1_i1	48	31	21	26	41	75	195	32
TRINITY_DN14916_c0_g1_i1	55	560	201.076	28	64	21.2713	90	45
TRINITY_DN13980_c0_g1_i1	44	18	1255.35	38	31	49	545	29
TRINITY_DN10707_c0_g1_i1	28	25	14	0	0	22	29	38
TRINITY_DN6102_c0_g1_i1	60	170	47	103	511	49	29	32
TRINITY_DN2288_c1_g2_i1	0	161.494	0	0	0	0	0	0
TRINITY_DN27112_c0_g1_i1	0	0	0	0	0	0	19	0
TRINITY_DN18001_c0_g1_i1	23	33	0	33	71	18	26	0
TRINITY_DN18917_c0_g1_i1	1176	390	0	77	115	161.17	44	0
TRINITY_DN25423_c0_g1_i1	82	29	0	28	0	0	49	0
TRINITY_DN12731_c0_g1_i1	91	44	27	55	30	121	124	0
TRINITY_DN9488_c0_g2_i1	0	0	30.3846	0	0	0	0	0
TRINITY_DN9300_c0_g1_i1	141	26	164	36	132	42	1768.89	194
TRINITY_DN3517_c0_g1_i1	640.631	10715	138	8241.26	6919	0	1462	27
TRINITY_DN10344_c0_g1_i1	32	37	32	22	27	20	83	56
TRINITY_DN3652_c0_g1_i2	660.517	0	0	0	0	0	0	0
TRINITY_DN13208_c0_g1_i1	184	70	39	70	70	138	30	18
TRINITY_DN37_c1_g1_i1	0	0	0	0	956	0	0	0
TRINITY_DN23868_c0_g1_i1	110	35	0	0	50	0	485	0
TRINITY_DN1527_c0_g2_i1	137	0	0	355	0	0	0	0
TRINITY_DN623_c1_g1_i1	0	0	187	0	0	0	0	0
TRINITY_DN10479_c0_g1_i1	240	70	36	20	102	21	33	55
TRINITY_DN17803_c0_g1_i1	26	60	0	65	32	35	22	0
TRINITY_DN5067_c0_g1_i1	88	29	53	37	52	117	24	26
TRINITY_DN21093_c0_g1_i1	45	23	0	449	28	0	132	0
TRINITY_DN25261_c0_g1_i1	52	13	0	249	0	0	161	0
TRINITY_DN7064_c1_g1_i1	0	0	0	0	0	0	65	0
TRINITY_DN5956_c0_g1_i1	37	29	111	33	76	28	145	58
TRINITY_DN18863_c0_g1_i1	44	23	0	29	53	19	61	0
TRINITY_DN12638_c0_g1_i1	23	310	23	76	119	34	45	33
TRINITY_DN17833_c0_g1_i1	19	19	0	49	20	48	28	0
TRINITY_DN3937_c0_g1_i1	167	64	123.406	83	51	476	500.709	46
TRINITY_DN1856_c1_g1_i1	0	0	954	136	0	0	0	0
TRINITY_DN3681_c0_g1_i1	126	158	35	0	540.977	87	393	83
TRINITY_DN23679_c0_g1_i1	56	82	0	17	119	0	135	0
TRINITY_DN25031_c0_g1_i1	0	38	0	59	0	0	34	0
TRINITY_DN11106_c0_g1_i1	22	128	34	23	33	31	29	39
TRINITY_DN24065_c0_g1_i1	32	99	0	30	73	0	40	0
TRINITY_DN1601_c0_g1_i2	0	0	0	0	0	250.236	0	0
TRINITY_DN2526_c0_g2_i1	0	0	0	227	124	1007.58	0	0
TRINITY_DN2107_c0_g2_i1	0	206.728	0	83.25	0	1092.64	0	609
TRINITY_DN1873_c0_g2_i1	0	50	0	0	0	0	227.929	369
TRINITY_DN21887_c0_g1_i1	36	28	0	33	70	0	71	0
TRINITY_DN1467_c0_g2_i1	0	56.875	0	0	0	0	1040.31	339
TRINITY_DN26449_c0_g1_i1	58	0	0	120	0	0	26	0
TRINITY_DN11905_c0_g1_i1	18	21	3386	60	76	52	18	38
TRINITY_DN7873_c0_g1_i1	22	241.302	23	21	33	27	48	524
TRINITY_DN23611_c1_g1_i1	0	0	0	0	0	0	53	0
TRINITY_DN13509_c0_g1_i1	38	60	45	0	21	58	50	4698
TRINITY_DN11683_c0_g1_i1	20.171	47	145	37	452	38	38	111.887
TRINITY_DN26011_c0_g1_i1	36	37	0	56	0	0	70	0
TRINITY_DN26430_c0_g1_i1	32	0	0	26	0	0	75.0616	0
TRINITY_DN5373_c0_g1_i1	69	38	38	27	32	69	222	173
TRINITY_DN1009_c0_g2_i1	0	0	70.9828	61.6	0	0	0	0
TRINITY_DN3615_c1_g1_i1	0	144.295	0	0	916.083	0	0	0
TRINITY_DN2059_c0_g2_i1	0	0	187.237	0	18.5936	259	0	0
TRINITY_DN2573_c2_g1_i1	0	641	0	0	0	0	0	0
TRINITY_DN18872_c0_g1_i1	586	72.5524	0	35	41	33	35	0
TRINITY_DN15976_c0_g2_i1	0	55.1068	0	0	0	0	0	0
TRINITY_DN3355_c1_g1_i1	0	0	0	250	185	0	92	0
TRINITY_DN5142_c1_g1_i1	553	0	0	0	0	0	0	0
TRINITY_DN8423_c0_g1_i1	17	320	42	43	38	37	42	19
TRINITY_DN7127_c1_g1_i1	0	0	0	389	0	0	0	0
TRINITY_DN8425_c0_g1_i1	125	30	23	143	72	31	88	28
TRINITY_DN1039_c1_g1_i1	0	0	0	120	0	0	0	0
TRINITY_DN16265_c0_g1_i1	741	29	0	1330.87	32	285	331	0
TRINITY_DN873_c0_g1_i1	0	68.3432	64.2243	68	0	84.5799	65	0
TRINITY_DN3878_c2_g2_i1	0	0	0	0	408	0	0	0
TRINITY_DN1719_c0_g2_i1	33	0	0	0	27.9318	0	0	0
TRINITY_DN18244_c0_g1_i1	84	64	0	91	3392.28	0	47	0
TRINITY_DN26452_c0_g1_i1	26	0	0	45	0	0	29	0
TRINITY_DN3153_c0_g1_i1	687	1611	232	873.611	634	921	1328	86
TRINITY_DN2766_c0_g2_i1	0	105	0	981.587	0	228.958	325.172	0
TRINITY_DN13909_c0_g1_i1	24	28	59	121.607	52	78.6377	138	285
TRINITY_DN19210_c0_g1_i1	641	60	0	25	33	60	22	0
TRINITY_DN24498_c0_g1_i1	27	20	0	0	26	0	282	0
TRINITY_DN21797_c1_g1_i1	0	0	0	0	0	0	144	0
TRINITY_DN437_c2_g1_i1	0	0	125	0	0	0	0	0
TRINITY_DN17258_c0_g1_i1	42	25	0	98	26	30	80	0
TRINITY_DN9338_c0_g1_i1	29	131	227.73	15	50	100	31	54
TRINITY_DN26615_c0_g1_i1	0	0	0	34	0	0	16	0
TRINITY_DN3951_c0_g2_i1	0	0	0	0	0	0	221.815	0
TRINITY_DN5898_c0_g1_i1	27	34	614	63	24	69	16	24
TRINITY_DN19814_c0_g1_i1	30	176.087	0	14	24	48	247	0
TRINITY_DN6698_c0_g1_i1	37	22	58	35	119	97	236	0
TRINITY_DN4812_c0_g2_i1	0	0	0	0	0	0	0	159
TRINITY_DN3278_c0_g2_i1	345	0	0	127.013	0	0	0	0
TRINITY_DN6610_c0_g1_i1	0	43	18	21	69	20	98	1873
TRINITY_DN2508_c0_g1_i1	285	601	226	680	1061.6	465	6685	33
TRINITY_DN18773_c0_g2_i1	0	0	0	0	0	0	108.706	0
TRINITY_DN2327_c0_g3_i1	0	0	0	0	0	105	0	0
TRINITY_DN25950_c0_g1_i1	17	15.6592	0	62	0	0	90	0
TRINITY_DN20791_c0_g1_i1	101	218	0	17	33	31	88	0
TRINITY_DN7669_c0_g1_i1	38	680	67	90	51	155	52	34
TRINITY_DN3101_c0_g1_i1	432	2445	50	130.626	1077	36	4162.4	101
TRINITY_DN15855_c0_g2_i1	0	0	0	0	0	0	29.9101	0
TRINITY_DN4306_c0_g1_i2	0	0	0	0	0	0	278.071	0
TRINITY_DN5467_c0_g1_i1	66	81	19	43	359	50	29	53
TRINITY_DN24586_c0_g1_i1	46	38	0	15	104	0	58	0
TRINITY_DN9863_c0_g1_i1	58	50	133	129	16	123	131	47
TRINITY_DN421_c0_g2_i1	401	107.574	0	0	0	0	0	0
TRINITY_DN10174_c0_g1_i1	36	58	45.2674	42	29	36	24.3803	20
TRINITY_DN5682_c0_g1_i1	103	25	46	32	62	20	45	36
TRINITY_DN8331_c1_g1_i1	0	0	0	715	0	0	0	0
TRINITY_DN5416_c1_g1_i1	0	0	33	0	0	0	0	0
TRINITY_DN23191_c0_g2_i1	0	0	0	29.3389	0	0	0	0
TRINITY_DN2199_c0_g1_i3	0	0	0	0	0	0	0	232.819
TRINITY_DN6009_c0_g1_i1	31	41	78	0	54	140	24	29
TRINITY_DN7942_c0_g1_i1	20	49	31	28	116.41	214	23	19
TRINITY_DN17723_c0_g1_i1	22	24	0	16	53	29	31	0
TRINITY_DN22998_c0_g1_i1	476	105	0	32	52	0	56.8227	0
TRINITY_DN8504_c0_g1_i1	676.245	110	147	50	67	24	86	55
TRINITY_DN15363_c0_g1_i1	32	311	38	25	42	262	16	46
TRINITY_DN24863_c0_g1_i1	0	79	0	29	48	0	135	0
TRINITY_DN595_c0_g1_i1	103	55	91	202	135	171.1	55	220.388
TRINITY_DN1252_c0_g2_i2	0	0	608.317	0	0	0	0	0
TRINITY_DN18446_c0_g1_i1	59	27.4948	0	71	37	51	19	0
TRINITY_DN20637_c0_g1_i1	93	0	0	84	30	27	33	0
TRINITY_DN2954_c1_g1_i1	0	0	0	379	0	0	0	0
TRINITY_DN3427_c1_g1_i1	0	0	0	0	693	0	0	0
TRINITY_DN2919_c0_g2_i1	0	127	0	0	354.657	0	58.8729	0
TRINITY_DN2370_c1_g1_i1	0	0	0	0	0	107	0	0
TRINITY_DN19124_c1_g1_i1	0	278	0	0	0	0	0	0
TRINITY_DN21774_c0_g1_i1	25	22	0	75	57.7905	0	38	0
TRINITY_DN23278_c0_g1_i1	30	53	0	26	35	0	35	0
TRINITY_DN16302_c0_g1_i1	63	0	0	480	146	345	18	0
TRINITY_DN1522_c0_g2_i1	0	0	60.8333	297	0	0	53.6932	0
TRINITY_DN216_c0_g2_i1	0	0	70	423	151.024	0	0	0
TRINITY_DN3440_c0_g1_i2	0	0	0	0	0	0	74.8319	0
TRINITY_DN11390_c0_g1_i1	19	669.796	42	58	244	0	19	212
TRINITY_DN2376_c0_g2_i1	220	794.404	0	326.631	0	0	0	0
TRINITY_DN482_c0_g1_i1	69	1058	143	50	239	517	26	125
TRINITY_DN4521_c1_g1_i1	0	84	0	0	0	0	0	0
TRINITY_DN3461_c0_g2_i1	0	680	0	0	1445.6	0	0	0
TRINITY_DN13305_c0_g1_i1	48	33	29	14	39.9678	29	25	35
TRINITY_DN20045_c0_g1_i1	79	0	0	18	52	183	176	0
TRINITY_DN20043_c0_g1_i1	90	64	0	12	117	30	84	0
TRINITY_DN12673_c1_g1_i1	338	0	0	0	0	0	0	47
TRINITY_DN17386_c0_g1_i1	15	32	0	43	23	37	33	0
TRINITY_DN3375_c0_g1_i1	3663	2938.75	44	477	153	67	424.635	235
TRINITY_DN3191_c0_g2_i1	313	131.132	0	0	0	0	0	0
TRINITY_DN13899_c0_g1_i1	104	26	75	48	0	32	43	32.0371
TRINITY_DN4086_c0_g3_i1	0	0	0	0	0	0	1862	0
TRINITY_DN25661_c0_g1_i1	62	20	0	70	0	0	30	0
TRINITY_DN1161_c0_g2_i1	0	0	0	26.7273	0	0	0	273
TRINITY_DN14121_c0_g1_i1	96	21	95	149	20	0	26	162
TRINITY_DN14705_c0_g1_i1	53	37	36	52	23	16	100	23
TRINITY_DN10386_c0_g1_i1	70	78	39	34	19	26	69	22
TRINITY_DN15170_c0_g1_i1	30	90	60	15	334.997	43	0	51
TRINITY_DN12261_c0_g1_i1	120	69	180	344	23	159	117	63
TRINITY_DN18366_c0_g1_i1	69	18	0	22	80	39	39.3507	0
TRINITY_DN15552_c0_g1_i1	26	27	33	21	75	55	23	0
TRINITY_DN24509_c0_g1_i1	58	72	0	71	82	0	57	0
TRINITY_DN4613_c1_g1_i1	77	0	0	0	0	0	0	0
TRINITY_DN12161_c0_g1_i1	24	77	107	64	239	154.253	76	20
TRINITY_DN24653_c0_g1_i1	154	23	0	366	0	0	23	0
TRINITY_DN22895_c0_g1_i1	123	236.621	0	0	86	0	73	0
TRINITY_DN8727_c0_g3_i1	0	0	0	0	0	0	0	47.2362
TRINITY_DN24747_c0_g1_i1	17	142	0	35	19	0	20	0
TRINITY_DN24283_c0_g1_i1	23	36	0	28	16	0	50	0
TRINITY_DN19786_c0_g1_i1	66	1926	0	69.8772	58	27	249	0
TRINITY_DN21450_c0_g1_i1	57	21	0	27	30	0	25	0
TRINITY_DN5662_c0_g1_i1	34	224	27	28	139	23	30	29
TRINITY_DN720_c0_g3_i1	0	0	0	0	66.5822	0	0	0
TRINITY_DN2711_c1_g1_i1	0	0	0	0	0	1441.35	0	0
TRINITY_DN419_c0_g2_i1	19.1278	0	299.972	0	0	0	0	130
TRINITY_DN23422_c0_g1_i1	46	28	0	12	91	0	29	0
TRINITY_DN14605_c0_g1_i1	87	46	106	41	14	14	60	35
TRINITY_DN10299_c0_g1_i1	199	23	65	27	26	29	41	0
TRINITY_DN157_c0_g1_i1	45	129.714	343	0	92	88	726	114.593
TRINITY_DN20735_c1_g1_i1	0	186	0	0	0	0	0	0
TRINITY_DN3692_c0_g2_i1	66.75	0	0	0	807	0	448.269	0
TRINITY_DN9051_c0_g1_i1	732	84	15	53	69	52	354.324	20
TRINITY_DN4699_c0_g1_i1	188	178	73	25	1232	26	152	38
TRINITY_DN6931_c0_g1_i1	27	44	27	27	19	88	56	61
TRINITY_DN1884_c1_g1_i1	0	0	0	0	66	355	0	0
TRINITY_DN3907_c0_g3_i1	0	0	0	0	1240.78	0	0	0
TRINITY_DN3611_c0_g1_i2	203.969	0	0	0	388.692	0	0	0
TRINITY_DN24901_c0_g1_i1	25	34	0	21	21	0	38	0
TRINITY_DN27102_c0_g1_i1	0	0	0	0	0	0	44	0
TRINITY_DN19991_c0_g1_i1	139	20	0	36	34	21	80.9083	0
TRINITY_DN266_c0_g1_i1	55	0	5269.19	38.8751	69.1373	82.303	144.92	603
TRINITY_DN949_c0_g1_i1	81	526	1991	38	1678	165	103	152
TRINITY_DN24709_c0_g1_i1	17	37	0	42	20	0	33	0
TRINITY_DN26811_c0_g1_i1	0	0	0	22	0	0	40	0
TRINITY_DN12562_c0_g1_i1	39.9499	300	92.431	23	30	17	50	40
TRINITY_DN3369_c1_g1_i1	0	0	0	1086	0	0	0	0
TRINITY_DN1782_c0_g1_i1	925	368	8.11205	63.0367	162.939	441	13676	93
TRINITY_DN22950_c0_g1_i1	64	99	0	30	28	0	22	0
TRINITY_DN7662_c0_g1_i1	58	216	64	61	189	41	64	35
TRINITY_DN141_c0_g1_i1	293	49.9403	0	133	857	503	39	502
TRINITY_DN2742_c0_g1_i1	123	404	28	1860	92	920.839	678.924	583
TRINITY_DN3893_c1_g2_i1	0	0	0	0	0	0	175.826	0
TRINITY_DN2360_c0_g2_i1	560	0	0	0	192	0	0	0
TRINITY_DN26579_c0_g1_i1	0	0	0	37	0	0	54	0
TRINITY_DN12060_c1_g1_i1	0	0	0	0	0	32	0	0
TRINITY_DN138_c0_g1_i1	6321	57	18	90	0	327.078	100	253
TRINITY_DN2070_c0_g2_i2	0	0	0.906898	0	0	0	0	0
TRINITY_DN3163_c0_g5_i1	0	671.904	0	0	0	0	0	0
TRINITY_DN4857_c0_g1_i1	27	64	17	144	0	14	391	22
TRINITY_DN15647_c0_g1_i1	30	72	20	21	32	78	0	0
TRINITY_DN3045_c1_g1_i1	0	0	0	0	0	0	143	0
TRINITY_DN26139_c0_g1_i1	66.443	67	0	67	0	0	48	0
TRINITY_DN1065_c0_g2_i1	26.481	0	441.652	12804.2	43.3333	55.0647	0	63
TRINITY_DN2793_c2_g1_i1	0	0	0	0	0	6156.48	0	0
TRINITY_DN2461_c0_g2_i1	0	136.051	0	0	0	339	0	0
TRINITY_DN11492_c0_g1_i1	17	35	446	27	197	21	52	86
TRINITY_DN16380_c1_g1_i1	0	0	0	0	0	74	0	0
TRINITY_DN20053_c0_g2_i1	0	157.624	0	0	0	0	0	0
TRINITY_DN17118_c0_g1_i1	35	50	0	1277	43	20	47	0
TRINITY_DN7310_c0_g1_i1	36	350	30	40	18	164	53	32.2128
TRINITY_DN19825_c0_g1_i1	45	34	0	20	20	72.36	45	0
TRINITY_DN22007_c0_g1_i1	27	40	0	38	36	0	46	0
TRINITY_DN14978_c0_g1_i1	35	47	56	38	18	30	16	26
TRINITY_DN25275_c0_g1_i1	43	70	0	114	0	0	36	0
TRINITY_DN1924_c0_g1_i2	0	0	0	0	0	686.691	0	0
TRINITY_DN11329_c0_g1_i1	33	129	68	151	25	23	43	444
TRINITY_DN23616_c0_g1_i1	78	86	0	25	304	0	51	0
TRINITY_DN2028_c0_g1_i1	184.235	241	2672.19	0	189	975	281	2101
TRINITY_DN12985_c0_g2_i1	30.7442	0	0	0	0	0	0	0
TRINITY_DN3192_c1_g3_i1	0	145.256	0	0	0	0	0	0
TRINITY_DN3050_c0_g1_i1	131	648	37	1204	1166	23	2477	0
TRINITY_DN1108_c0_g1_i1	85.3126	28	264	104.149	651	33.2038	34.3849	491
TRINITY_DN2716_c0_g1_i1	181	1452	39	158.84	244	6389.01	421.387	31
TRINITY_DN16977_c0_g1_i1	24	415	0	43	50	112.545	41	0
TRINITY_DN23082_c1_g1_i1	0	30	0	0	0	0	0	0
TRINITY_DN972_c1_g1_i1	0	0	0	0	0	0	192	0
TRINITY_DN23054_c0_g1_i1	2707	14992	0	43	58	0	67	0
TRINITY_DN16524_c0_g1_i1	37	36	0	49	48	29	211	0
TRINITY_DN2614_c0_g2_i1	380	0	0	0	0	0	142	0
TRINITY_DN14108_c0_g1_i1	766	57	59	71	87	85	39	290
TRINITY_DN650_c1_g2_i1	0	0	0	0	0	0	0	212.382
TRINITY_DN7356_c1_g1_i1	0	0	0	72	0	0	0	0
TRINITY_DN2025_c1_g1_i1	0	0	665	0	0	0	0	0
TRINITY_DN16817_c0_g1_i1	110	26	0	28	38	33	36	0
TRINITY_DN8470_c0_g1_i1	318	20	28	54	102.457	21	165	80
TRINITY_DN24780_c0_g1_i1	83	57	0	127	25	0	64	0
TRINITY_DN10377_c0_g2_i1	0	0	177.018	0	0	0	0	0
TRINITY_DN14013_c0_g1_i1	52	29	100	29	106	33	27	19
TRINITY_DN2604_c0_g2_i1	0	1911.8	0	0	628.182	721	31.0043	0
TRINITY_DN3088_c0_g1_i1	329	207.248	42	83.4065	135.825	25	390	22
TRINITY_DN1049_c0_g1_i1	60	156.92	0	37	43.3333	49.0667	370.283	439
TRINITY_DN20981_c1_g1_i1	0	262	0	0	0	0	0	0
TRINITY_DN22861_c0_g1_i1	61	97	0	31	35	0	46	0
TRINITY_DN20266_c0_g1_i1	29	37	0	26	24	93	49.5503	0
TRINITY_DN16274_c0_g1_i1	28	39	0	42	161	52	293	0
TRINITY_DN11765_c1_g1_i1	0	44	0	0	0	0	0	0
TRINITY_DN24942_c0_g1_i1	58	30	0	35	39	0	34	0
TRINITY_DN21715_c0_g1_i1	33	39	0	95	242	0	31	0
TRINITY_DN14228_c0_g1_i1	24	23	0	98	14	36	26	75
TRINITY_DN23053_c0_g1_i1	74	847	0	20	29	0	0	0
TRINITY_DN19073_c0_g1_i1	95	257	0	296	31	70	54	0
TRINITY_DN19455_c0_g1_i1	24	94	0	23	70	47.8521	35	0
TRINITY_DN14494_c0_g1_i1	23	56	21	60	69	69	46	79
TRINITY_DN18421_c0_g1_i1	28	23	0	34	120	612	30	0
TRINITY_DN14044_c0_g1_i1	77	19	99	105	64	72	57	35
TRINITY_DN3062_c0_g3_i1	0	0	0	0	0	0	336	0
TRINITY_DN25413_c0_g1_i1	61	36	0	28	0	0	35	0
TRINITY_DN20337_c0_g1_i1	179	28	0	30	51	17	58	0
TRINITY_DN17707_c0_g1_i1	19	96	0	41	35	24	35	0
TRINITY_DN23917_c0_g1_i1	27	66	0	96.2706	58	0	284	0
TRINITY_DN11792_c1_g1_i1	0	0	0	0	280	0	0	0
TRINITY_DN18307_c0_g1_i1	0	34	0	74	33	38	66	0
TRINITY_DN3536_c1_g2_i1	0	101.547	0	0	232	0	0	0
TRINITY_DN11078_c0_g1_i1	20	12	24	25	519	20	38	187
TRINITY_DN2908_c0_g1_i1	387	202.813	123	491	208	30	262.61	35
TRINITY_DN3120_c0_g1_i5	89.3285	0	0	0	0	0	0	0
TRINITY_DN9392_c0_g1_i1	32	84	92	30	108	84	70	78
TRINITY_DN15634_c0_g1_i1	40	49	20	31	54	61	25	0
TRINITY_DN246_c0_g1_i1	516	419	376.999	307	93	211	47	54
TRINITY_DN1108_c0_g2_i1	293.146	42	0	25.1461	0	37.7962	155.615	0
TRINITY_DN26444_c0_g1_i1	20	0	0	15	0	0	69	0
TRINITY_DN21069_c0_g1_i1	35	57	0	56	30	0	62	0
TRINITY_DN19145_c0_g1_i1	30	102	0	29	55	37	23	0
TRINITY_DN9384_c1_g1_i1	0	0	1463	0	0	0	0	0
TRINITY_DN26793_c0_g1_i1	0	0	0	32	0	0	16	0
TRINITY_DN1857_c0_g2_i1	65.1176	0	0	0	0	158.278	0	0
TRINITY_DN23918_c0_g1_i1	38	21	0	380	33	0	797	0
TRINITY_DN18150_c0_g1_i1	75	26	0	19	70.2751	138	21	0
TRINITY_DN4336_c0_g2_i1	0	0	0	0	0	33.3252	0	0
TRINITY_DN2027_c2_g1_i1	0	0	0	0	448	0	0	0
TRINITY_DN21478_c0_g1_i1	70	36	0	18	13	0	57	0
TRINITY_DN3658_c1_g1_i1	0	0	0	0	1992	0	0	0
TRINITY_DN12893_c0_g1_i1	73	60	35	19	47	37	48	22
TRINITY_DN3131_c0_g1_i1	483	268	33	1169.68	691	633.628	521	153
TRINITY_DN2060_c0_g3_i1	0	0	0	0	103	0	0	188
TRINITY_DN19309_c0_g1_i1	94	162	0	135	176	165	38	0
TRINITY_DN71_c0_g1_i1	1165	874	158.789	285	97.0369	246	618	336
TRINITY_DN3254_c0_g3_i1	0	0	0	0	0	0	245.677	0
TRINITY_DN3446_c0_g2_i1	3013.27	1888.52	0	395	814	0	1018.11	0
TRINITY_DN7973_c0_g1_i1	84	28	124.488	25	17	14	48	78
TRINITY_DN5434_c0_g1_i1	94	26	438	39	14	87	144	74.0422
TRINITY_DN1932_c1_g2_i1	0	0	104.542	0	0	0	0	0
TRINITY_DN17768_c0_g1_i1	47	46	0	59	34	32	32	0
TRINITY_DN2218_c1_g1_i1	0	0	0	0	31	0	0	0
TRINITY_DN570_c0_g1_i1	164.067	33.75	1038.93	39.1154	73.2057	50	20.5284	31
TRINITY_DN20365_c0_g2_i1	19.4987	0	0	0	0	0	0	0
TRINITY_DN4472_c0_g1_i1	18	21	7762	652	82.8559	96	349	661
TRINITY_DN24390_c0_g1_i1	135	51	0	149	168	0	23	0
TRINITY_DN14296_c0_g1_i1	42	19	49	54	28	47	41	32
TRINITY_DN1388_c0_g2_i1	0	0	0	0	0	0	0	55.9439
TRINITY_DN6528_c0_g1_i1	54	35	19	35	27	265	19	42
TRINITY_DN2074_c0_g1_i2	0	0	1412.41	0	0	114.598	0	0
TRINITY_DN26093_c0_g1_i1	28	15	0	27	0	0	37	0
TRINITY_DN522_c1_g1_i1	0	0	0	0	0	0	147	0
TRINITY_DN24716_c0_g1_i1	21	25	0	44	26	0	44	0
TRINITY_DN11674_c0_g1_i1	576	53	27	91	23	20	18	82
TRINITY_DN769_c0_g2_i1	0	789.664	0	0	108.169	0	0	0
TRINITY_DN10442_c1_g1_i1	0	0	0	0	0	0	47	0
TRINITY_DN5216_c0_g3_i1	0	0	0	0	207.775	0	0	0
TRINITY_DN12081_c1_g1_i1	0	0	0	0	0	182	0	0
TRINITY_DN2530_c0_g2_i1	0	0	0	835.059	235.979	0	0	0
TRINITY_DN26829_c0_g1_i1	0	0	0	18	0	0	203	0
TRINITY_DN9827_c0_g1_i1	29	56	1200.16	42	41	67	42	18
TRINITY_DN26996_c0_g1_i1	0	0	0	26	0	0	30	0
TRINITY_DN19499_c0_g1_i1	1220	54	0	26	237	99	16	0
TRINITY_DN3368_c0_g1_i1	39	1915	34	3529	2102.7	48.4744	724.158	38
TRINITY_DN1836_c0_g1_i3	0	0	14406.5	0	0	0	0	89.9273
TRINITY_DN23928_c0_g1_i1	17	41	0	158	31	0	22	0
TRINITY_DN14639_c0_g1_i1	20	22	884	179	56	20	97	236
TRINITY_DN11996_c0_g1_i1	52	28	115	439	79	84	410	137
TRINITY_DN14868_c0_g1_i1	41	193	16	39	67	18	71	65
TRINITY_DN11142_c0_g1_i1	123	33	16	29	108	43	20	229
TRINITY_DN12110_c1_g1_i1	0	0	0	37	0	0	0	0
TRINITY_DN11033_c0_g1_i1	16	42	56	18	156	53	32	155415
TRINITY_DN3170_c0_g2_i1	143.463	0	0	0	238	0	82.5	0
TRINITY_DN3200_c0_g2_i1	0	122.639	0	0	0	0	0	0
TRINITY_DN10828_c0_g1_i1	82	17	18	17	17	147.035	100	22
TRINITY_DN75_c0_g1_i1	375.577	57	288.896	427.125	400	143.133	82.5418	39
TRINITY_DN3610_c0_g1_i1	3877	4041	34	2573	5078	169	2127.84	44
TRINITY_DN23477_c0_g1_i1	43	98	0	33	43	0	526	0
TRINITY_DN671_c1_g1_i1	0	0	0	0	0	0	0	872
TRINITY_DN1211_c0_g2_i1	123.359	735.194	0	353	0	0	146.722	231.928
TRINITY_DN20220_c0_g1_i1	20	69	0	58.0325	27	24	55	0
TRINITY_DN3348_c1_g1_i1	0	0	0	6723.25	0	0	0	0
TRINITY_DN15144_c0_g1_i1	87	81	25	43	0	39	25	35
TRINITY_DN14419_c0_g1_i1	54	24	50	19	32	21	15	42
TRINITY_DN19868_c0_g1_i1	42	50	0	77.6118	29	27	126	0
TRINITY_DN14882_c0_g1_i1	32	436	29	32	263.969	15	26	134
TRINITY_DN24284_c0_g1_i1	570	55	0	192	0	0	42.1639	0
TRINITY_DN26356_c0_g1_i1	19	0	0	187	0	0	38	0
TRINITY_DN11810_c0_g2_i1	0	0	108.337	0	0	0	0	0
TRINITY_DN1165_c0_g2_i1	488.233	284	0	600.372	0	0	0	0
TRINITY_DN16795_c0_g1_i1	27	18	0	81	42	31	50	0
TRINITY_DN2056_c1_g1_i4	0	0	0	0	0	0	0	0
TRINITY_DN2573_c0_g1_i1	3139	50.0852	179	314	53	3444	2244	322
TRINITY_DN3525_c0_g1_i1	14006.3	1527	51	3289.85	5181	53	788	36
TRINITY_DN2936_c1_g2_i1	0	0	0	0	247.875	0	0	0
TRINITY_DN12178_c0_g1_i1	27	85	263	27	89	61	37	26
TRINITY_DN14423_c0_g1_i1	68	47	96	42	25	74	21	30
TRINITY_DN3511_c0_g1_i1	1509	784	24	309.887	284	85	839	21
TRINITY_DN4283_c0_g2_i1	0	0	0	0	0	0	308	0
TRINITY_DN1366_c1_g1_i1	0	0	0	0	0	66	0	0
TRINITY_DN14647_c0_g1_i1	29	25	103	26	60	60	57	48
TRINITY_DN3805_c0_g4_i1	0	0	0	0	0	0	25.7384	0
TRINITY_DN17587_c0_g1_i1	48	110	0	34	61	67	18	0
TRINITY_DN19063_c0_g1_i1	562	23	0	58.3856	26.4394	30	39	0
TRINITY_DN21024_c0_g1_i1	29	25	0	135	48	23	114	0
TRINITY_DN24787_c0_g1_i1	21	77	0	58	21	0	98	0
TRINITY_DN100_c0_g1_i1	986.472	113.609	5529	28	91	220	0	387.941
TRINITY_DN21684_c0_g1_i1	81	73	0	27	150	0	133	0
TRINITY_DN2061_c0_g1_i2	0	0	0	0	0	760.957	0	0
TRINITY_DN8908_c0_g1_i1	1270.41	49	75	683	56	21	37	28
TRINITY_DN11240_c0_g1_i1	39	31	40	18	88	43	19	25
TRINITY_DN19222_c0_g1_i1	177	41	0	26	28	37	31	0
TRINITY_DN8732_c0_g1_i1	1030	36	27	17	49	26	153	39
TRINITY_DN9689_c0_g1_i1	28	142.412	5399	57	58	44	85	25
TRINITY_DN290_c0_g1_i1	553	31	603.063	0	56	173.103	25	147
TRINITY_DN23536_c0_g1_i1	238	27	0	23	66	0	42	0
TRINITY_DN13419_c0_g1_i1	211	27.4604	27	38	43	226	31	4248
TRINITY_DN13765_c0_g1_i1	30	20	12.5615	544	21	33	70	71
TRINITY_DN3854_c0_g1_i3	0	0	0	0	435.641	0	0	0
TRINITY_DN6171_c0_g2_i1	0	0	47.9839	0	0	0	0	0
TRINITY_DN4503_c1_g1_i1	0	0	0	0	0	0	51	0
TRINITY_DN24966_c0_g1_i1	32	60	0	59	25	0	37	0
TRINITY_DN5845_c0_g1_i1	370	200	15	67	27	136	116	53
TRINITY_DN4176_c0_g3_i1	66.4227	0	0	0	0	0	0	0
TRINITY_DN673_c0_g1_i1	358	248.633	0	1264	405	266	434.75	5110
TRINITY_DN1593_c0_g3_i1	0	0	394	0	180	0	0	0
TRINITY_DN13659_c0_g1_i1	62	22	23	25	43	35	31	277
TRINITY_DN2265_c0_g1_i1	563.71	131	57	292	208	1607	216	655
TRINITY_DN15081_c0_g1_i1	21	42	87	28	78	17	53	73
TRINITY_DN5886_c1_g1_i1	0	0	61	0	0	0	0	0
TRINITY_DN624_c0_g2_i1	0	0	0	225.707	1093	0	0	0
[truncated: 40,176 more rows]

## Sheet: Transcripts_COGs
contig	COG_FUNCTION	COG_FUNCTION (ACCESSION)	AM_0H_S	AM_0H_W	AM_15CJ_48H_S	AM_15CJ_48H_W	AM_25CJ_12H_S	AM_25CJ_48H_W	AM_28CJ_48H_S	AM_33CJ_48H_W
21919	mRNA deadenylase, 3'-5' endonuclease subunit Ccr4	COG5239	1.64656	2.23833	0.125313	2.28215	0.643925	1.13531	1.39251	0.781573
26109	Oligoribonuclease (3'-5' exoribonuclease)	COG1949	3.61967	2.49229	1.64257	2.75504	3.19433	1.07647	2.70461	1.07349
14240	Oligoribonuclease (3'-5' exoribonuclease)	COG1949	4.69055	2.83053	0.724638	3.81856	3.03164	2.1199	3.67427	1.60443
64437	RNA 3'-terminal phosphate cyclase	COG0430	6.7991	10.762	0.56621	12.9547	4.27518	2.78706	6.6187	3.79045
41884	RNA 3'-terminal phosphate cyclase	COG0430	6.41847	4.37536	0.35779	3.97684	1.50155	1.33118	5.81415	1.58587
69853	Ran GTPase-activating protein (RanGAP) involved in mRNA processing and transport	COG5238	0.552289	1.3323	0.854701	1.45124	2.79892	5.63081	2.21266	2.84813
3528	Chromatin remodeling complex protein RSC6, contains SWIB domain	COG5531	6.37474	7.12317	0.258398	5.48014	1.49905	2.75857	3.52279	1.02913
33815	2-oxoglutarate dehydrogenase complex, dehydrogenase (E1) component, and related enzymes	COG0567	30.6069	22.6953	68.7664	26.9316	19.9257	8.99989	18.5663	9.50176
74169	2-oxoglutarate dehydrogenase complex, dehydrogenase (E1) component, and related enzymes	COG0567	1.41256	3.85903	3.87565	3.34222	5.09027	2.70619	3.0145	1.98973
55122	2-oxoglutarate dehydrogenase complex, dehydrogenase (E1) component, and related enzymes	COG0567	10.5145	11.0741	27.1628	16.859	4.57462	4.63492	9.45937	3.53337
74510	Aconitase A	COG1048	0	0	7.71617	0	0	0	0	0
85622	Aconitase A	COG1048	19.1826	20.4577	2.21826	21.2427	13.4914	17.804	21.2861	13.1473
86549	Aconitase A	COG1048	14.159	13.384	6.38765	12.6389	30.3046	40.1701	26.4458	39.0068
37696	Aconitase A	COG1048	5.61324	7.57769	3.56854	8.47179	12.5855	27.3432	14.3532	23.1866
71022	Acyl-CoA hydrolase	COG0427	3.49179	2.57721	0.140647	2.2417	3.22038	24.7123	5.59873	17.8988
382	Acyl-CoA reductase or other NAD-dependent aldehyde dehydrogenase	COG1012	64.1087	59.1841	28.7076	103.293	27.4321	26.2875	94.4558	14.3674
12885	Acyl-CoA reductase or other NAD-dependent aldehyde dehydrogenase	COG1012	1.80115	3.25307	0.486111	4.01971	1.32164	0.956223	2.27637	0.309373
17984	Acyl-CoA reductase or other NAD-dependent aldehyde dehydrogenase	COG1012	9.76867	12.8738	6.02863	16.9922	10.4827	20.7369	13.7559	12.1058
24127	Acyl-CoA reductase or other NAD-dependent aldehyde dehydrogenase	COG1012	4.993	5.89391	0.580431	6.26784	3.80696	2.91599	7.44829	1.1082
33241	Acyl-CoA reductase or other NAD-dependent aldehyde dehydrogenase	COG1012	17.3414	61.8201	37.2548	72.3726	43.7988	51.7062	33.7236	32.4381
36324	Acyl-CoA reductase or other NAD-dependent aldehyde dehydrogenase	COG1012	38.0496	38.7634	18.9314	69.9845	18.5728	18.4397	58.8205	9.90614
38884	Acyl-CoA reductase or other NAD-dependent aldehyde dehydrogenase	COG1012	7.17696	11.3914	2.29955	10.0851	6.86117	9.57286	7.40533	4.81818
64219	Acyl-CoA reductase or other NAD-dependent aldehyde dehydrogenase	COG1012	19.7458	18.4806	11.4498	7.20147	46.7486	23.5403	31.5073	15.5716
76257	Acyl-CoA reductase or other NAD-dependent aldehyde dehydrogenase	COG1012	6.77973	10.5481	0.925926	6.75007	3.60943	3.02786	6.93656	1.25399
2076	Acyl-CoA reductase or other NAD-dependent aldehyde dehydrogenase	COG1012	8.41314	9.78813	9.75493	5.04924	24.9643	17.9623	13.4845	15.5927
69905	Acyl-CoA reductase or other NAD-dependent aldehyde dehydrogenase	COG1012	40.0264	52.1769	53.1802	62.6263	52.6682	39.8018	44.2633	47.0113
81453	Acyl-CoA reductase or other NAD-dependent aldehyde dehydrogenase	COG1012	9.43252	7.37192	0.582691	6.85165	3.45338	3.6349	6.92736	1.90033
83151	Acyl-CoA reductase or other NAD-dependent aldehyde dehydrogenase	COG1012	9.42105	40.7707	31.7087	52.4061	24.9989	42.7185	22.4077	24.0469
30979	Acyl-CoA reductase or other NAD-dependent aldehyde dehydrogenase	COG1012	15.7788	14.6448	16.4707	7.57625	58.9198	27.7101	27.4014	26.4441
30489	Acyl-CoA reductase or other NAD-dependent aldehyde dehydrogenase	COG1012	0.449803	2.12445	0.241546	3.86142	1.26814	0.551249	1.61634	0.428279
9021	Acyl-CoA reductase or other NAD-dependent aldehyde dehydrogenase!!!Acyl-CoA reductase or other NAD-dependent aldehyde dehydrogenase	COG1012!!!COG1012	1.94736	1.0899	0.0747384	1.31825	0.68667	0.400658	1.75923	0.0665914
75617	Acyl-CoA reductase or other NAD-dependent aldehyde dehydrogenase!!!Acyl-CoA reductase or other NAD-dependent aldehyde dehydrogenase	COG1012!!!COG1012	2.99209	3.47637	0	1.95215	1.68504	0.275624	2.68584	0.0430431
87381	Acyl-CoA reductase or other NAD-dependent aldehyde dehydrogenase!!!Acyl-CoA reductase or other NAD-dependent aldehyde dehydrogenase	COG1012!!!COG1012	1.10894	1.37368	0.187266	1.59655	0.307238	0.427373	1.40424	0.166853
61741	Alcohol dehydrogenase, class IV	COG1454	5.66563	7.3121	2.64331	4.73322	7.49474	7.05668	7.6222	4.39632
37516	Alcohol dehydrogenase, class IV	COG1454	2.62234	1.96271	0.0628205	2.00752	0.503974	2.30141	1.96576	4.17967
7900	Archaeal/vacuolar-type H+-ATPase catalytic subunit A/Vma1	COG1155	5.07264	11.5756	6.35065	13.917	11.2374	5.05663	13.8696	6.89362
76504	Archaeal/vacuolar-type H+-ATPase subunit B/Vma2	COG1156	16.8498	27.5098	7.65062	30.7857	31.0306	20.7804	30.1699	22.7995
66028	Archaeal/vacuolar-type H+-ATPase subunit D/Vma8	COG1394	21.0928	37.2667	2.90975	33.1151	17.7888	20.596	20.6221	14.785
5749	Archaeal/vacuolar-type H+-ATPase subunit F/Vma7	COG1436	34.6126	59.0476	18.6589	59.4984	26.0571	28.4307	33.2349	34.9513
45925	Archaeal/vacuolar-type H+-ATPase subunit I/STV1	COG1269	31.2022	42.6496	59.794	51.6096	56.7775	34.3775	47.7565	44.3524
42356	Archaeal/vacuolar-type H+-ATPase subunit I/STV1	COG1269	9.36571	18.4869	25.5989	25.1237	18.8725	19.1587	19.4892	23.4534
462	Citrate synthase	COG0372	28.0162	42.5994	35.4165	37.0331	34.0518	33.4962	32.3613	30.846
29965	Cytochrome b subunit of the bc complex	COG1290	0.942439	0.657299	1.99642	0.423256	3.0155	0.796023	0.660401	0.916541
46211	Cytochrome b subunit of the bc complex	COG1290	0.722199	11.5894	4.49011	3.5314	6.97514	31.6321	1.89898	7.6148
27180	Cytochrome b561	COG3038	0.088482	0.533488	6.64727	0.124108	0.117729	0.278483	0.345391	0.214918
84479	Cytochrome c, mono- and diheme variants	COG2010	0.724742	1.37457	0.750751	1.93298	0.639509	0.632441	1.28677	0.535131
56969	Cytochrome c, mono- and diheme variants	COG2010	5.56173	29.8577	91.9183	44.5769	69.7315	38.4792	39.601	58.1598
7574	Cytochrome c, mono- and diheme variants	COG2010	0.522719	2.75144	27.8982	1.47775	0	1.3355	1.2103	2.36348
30327	Cytochrome c1	COG2857	18.1355	34.609	16.258	25.3463	23.3617	21.8471	21.1165	21.9168
13697	Cytochrome c2	COG3474	0.215906	1.43307	12.0899	0.593558	1.35056	4.48842	1.03087	0.921984
81647	Dehydrogenase (flavoprotein)!!!Ferredoxin-like protein FixX	COG0644!!!COG2440	3.58435	7.92827	5.06783	11.1358	7.50502	14.478	5.48211	26.7436
85600	Dehydrogenase (flavoprotein)!!!Ferredoxin-like protein FixX	COG0644!!!COG2440	10.076	12.6094	7.39792	14.3757	17.9091	21.1736	9.82706	44.403
61769	Electron transfer flavoprotein, alpha and beta subunits	COG2086	43.0269	61.6865	61.2566	61.1546	59.8967	60.0287	43.3922	64.8005
9880	FAD/FMN-containing dehydrogenase	COG0277	10.6968	17.6375	5.76783	17.9342	10.564	13.0678	11.3709	9.75701
11226	FAD/FMN-containing dehydrogenase	COG0277	8.0036	4.56678	0.395692	4.12419	2.14289	1.34237	6.42982	0.703096
51388	FAD/FMN-containing dehydrogenase	COG0277	5.1723	3.27908	0.319298	3.16866	1.34015	0.841068	4.56558	0.937887
54829	FAD/FMN-containing dehydrogenase	COG0277	5.69399	7.06978	1.32692	7.5632	2.63346	1.51693	3.07865	1.77056
64472	FAD/FMN-containing dehydrogenase	COG0277	2.33953	3.34487	0.0586854	2.83131	1.1161	0.719088	2.42243	0.730991
27511	FAD/FMN-containing dehydrogenase	COG0277	2.88508	5.07628	0.352113	5.12424	0.847285	1.9721	1.50878	1.88238
49559	FAD/FMN-containing dehydrogenase	COG0277	2.41459	1.38832	0.666667	3.42212	1.39033	0.58765	2.05779	0.398655
42517	FAD/FMN-containing dehydrogenase	COG0277	2.99819	5.22026	0.481338	5.8174	3.30495	3.21215	3.28631	1.10371
83039	FAD/FMN-containing dehydrogenase	COG0277	1.6611	0.256569	1.87324	2.72075	1.15385	0.179772	4.84653	0.31373
13653	Ferredoxin	COG0633	17.2062	20.5682	1.57176	24.3426	5.3549	6.41205	13.8483	4.9809
39853	Ferredoxin-NADP reductase	COG1018	5.07224	5.23778	2.28195	5.53344	4.92278	9.98265	6.41039	9.41014
82957	Ferredoxin-NADP reductase	COG1018	2.58297	8.46498	1.72886	5.67808	6.92991	12.8362	4.08241	10.3971
67695	Ferredoxin-NADP reductase	COG1018	6.93583	9.04876	0.230681	12.8094	3.97768	5.70971	7.60941	3.54342
3087	FMN-dependent NADH-azoreductase	COG1182	3.44469	4.94652	1.26948	4.5881	2.93096	3.0731	3.13206	3.27608
62044	FoF1-type ATP synthase, alpha subunit	COG0056	108.231	120.588	47.2222	125.8	62.1148	57.4388	97.7552	52.2849
65640	FoF1-type ATP synthase, alpha subunit	COG0056	0	0	19.5789	0	0	0.0738958	0	0
65640	FoF1-type ATP synthase, alpha subunit	COG0056	0	0	17.2533	0	0	0	0.0523713	0
27384	FoF1-type ATP synthase, alpha subunit	COG0056	64.4772	89.5823	38.2134	97.1539	48.5554	55.9643	69.011	49.6841
20155	FoF1-type ATP synthase, alpha subunit	COG0056	0.743335	5.08279	3.88843	1.68815	8.23128	13.5666	2.69628	3.95363
59822	FoF1-type ATP synthase, beta subunit	COG0055	0	0	10	0	0	0	0	0
31106	FoF1-type ATP synthase, beta subunit	COG0055	77.1858	109.529	80.2758	137.317	60.9279	94.6188	78.3773	106.769
79754	FoF1-type ATP synthase, beta subunit	COG0055	0.534203	4.58028	3.59862	1.83222	7.5367	10.8665	2.89496	4.50944
17467	FoF1-type ATP synthase, beta subunit	COG0055	0.0928394	0.737798	3.62899	0.296779	0	0.776928	0.0952206	1.0537
27160	FoF1-type ATP synthase, beta subunit	COG0055	0	0.397937	3.33769	0.520495	0	0	0.308067	0.291174
19485	FoF1-type ATP synthase, beta subunit	COG0055	125.776	166.73	98.4384	171.124	79.6251	106.939	106.215	135.494
86531	FoF1-type ATP synthase, delta subunit	COG0712	67.2138	86.0979	23.2374	98.4568	30.0486	48.6721	53.8404	36.9498
46128	FoF1-type ATP synthase, gamma subunit	COG0224	81.3486	125.71	43.3403	124.304	78.773	95.2635	67.8297	61.5205
4115	FoF1-type ATP synthase, membrane subunit a	COG0356	0	0.336489	8.21407	0	0.295016	0.363008	0.434608	0.405988
81825	FoF1-type ATP synthase, membrane subunit a	COG0356	0.167764	0.890498	11.2883	0.384342	0	0.512278	0.402114	0.600016
33354	FoF1-type ATP synthase, membrane subunit b or b'	COG0711	0.092646	0.182474	5.31343	0.169799	0.244873	1.04778	0.532951	0
36937	FoF1-type ATP synthase, membrane subunit b or b'	COG0711	0.170063	0.832357	11.1256	0.621813	0.149831	0.522792	0.326098	2.02406
69070	FoF1-type ATP synthase, membrane subunit b or b'	COG0711	0.178722	1.25093	7.38969	0.380317	0.21664	0.985342	0.691154	0.926862
31358	FoF1-type ATP synthase, membrane subunit c/Archaeal/vacuolar-type H+-ATPase, subunit K	COG0636	0.772851	7.67468	66.0915	2.756	0.154052	5.01384	3.80547	10.5622
16463	Formate hydrogenlyase subunit 6/NADH:ubiquinone oxidoreductase 23 kD subunit (chain I)	COG1143	0.13794	1.45079	7.19444	0.632029	0.0607649	1.63944	0.628192	1.42724
49681	Formate hydrogenlyase subunit 6/NADH:ubiquinone oxidoreductase 23 kD subunit (chain I)	COG1143	0.0643242	4.2011	13.3955	2.19278	0.330964	6.69406	0.555042	5.69835
48500	Fumarate hydratase class II	COG0114	8.37954	5.9518	1.40916	6.21881	3.96763	3.3815	8.26411	3.79481
55721	Fumarate hydratase class II	COG0114	4.61822	5.05557	1.37931	5.5643	3.38842	3.51753	4.51477	1.63861
20530	Glutathionyl-hydroquinone reductase	COG0435	15.0661	20.5393	3.54478	15.4908	32.2972	77.9936	36.7168	61.5417
87354	Glycerol kinase	COG0554	4.74196	5.06267	0.819672	5.70194	3.102	4.31319	4.5529	2.51069
58833	Glycerol kinase	COG0554	16.1371	6.83452	0.559925	4.53442	1.71889	4.44104	6.89904	2.16575
7466	Glycerol-3-phosphate dehydrogenase	COG0240	9.95582	18.7184	4.90855	14.0656	13.6556	9.01374	18.3479	6.81912
78862	Glycerol-3-phosphate dehydrogenase	COG0578	1.46054	3.94461	0.490196	4.42681	0.884665	1.78318	2.27024	1.52866
67479	Glycerol-3-phosphate dehydrogenase	COG0240	0.1452	0.214487	6.02534	0	0.063963	0.223927	0.208817	0.345629
12387	Heme/copper-type cytochrome/quinol oxidase, subunit 1	COG0843	1.87324	0.617987	3.69064	0.612462	1.83768	0.305982	0.967696	1.41888
23229	Heme/copper-type cytochrome/quinol oxidase, subunit 1	COG0843	0.818442	0.563744	2.84259	0.421353	0.822351	0.23164	0.923552	0.923993
19795	Heme/copper-type cytochrome/quinol oxidase, subunit 1	COG0843	0.192687	4.75965	2.06874	4.50571	1.21018	3.55689	0.710988	7.64292
49184	Hemoglobin-like flavoprotein	COG1017	2.95085	2.97449	1.5	8.37112	0.620202	1.37597	2.54532	1.67102
45444	Hemoglobin-like flavoprotein	COG1017	0.0649977	0.192028	0.26178	0.178689	0.684893	3.77702	0.434974	3.64483
24872	Hemoglobin-like flavoprotein	COG1017	0.381466	3.27873	26.2424	1.52445	0.900867	12.1767	1.77673	1.86569
35770	Hemoglobin-like flavoprotein!!!Ferredoxin-NADP reductase	COG1017!!!COG1018	2.12654	0.792517	0.584314	1.00113	2.33551	1.22983	1.15665	1.30679
33401	Isocitrate dehydrogenase	COG0538	6.37341	11.8599	5.45324	13.8925	2.46767	8.26067	16.2457	6.98692
9093	Isocitrate dehydrogenase	COG0538	11.8909	17.5295	7.80727	19.2284	6.23169	8.05745	22.8469	10.3841
18256	Isocitrate dehydrogenase	COG0538	23.6088	9.89326	1.05459	7.48268	3.49098	2.83089	16.2234	2.19765
75323	Malate synthase	COG2225	1.96387	2.22828	0.293132	2.02033	1.22183	1.29947	1.91996	0.435049
20094	Malate/lactate dehydrogenase	COG0039	74.8655	60.4603	14.052	57.6926	29.5538	122.935	68.1046	82.7861
26650	Malate/lactate dehydrogenase	COG0039	6.70532	5.6739	1.76998	4.09688	7.73696	9.80201	5.65755	8.9464
28519	Malate/lactate dehydrogenase	COG0039	4.7012	3.98222	1.91009	2.6675	5.96319	9.32934	3.96935	7.0791
46618	Malate/lactate dehydrogenase	COG0039	61.7324	62.1106	10.1086	77.4552	34.4321	33.3232	48.8998	33.14
68060	Malate/lactate dehydrogenase	COG0039	0	0	10.9249	0	0.154052	0	0	0
62571	Malate/lactate dehydrogenase	COG0039	25.165	34.7141	6.69364	43.5399	14.9777	24.7279	29.0285	19.8628
68026	Malate/lactate dehydrogenase	COG0039	13.2601	9.88649	2.56243	11.217	14.6866	55.7397	25.6899	35.6367
26997	Malate/lactate/ureidoglycolate dehydrogenase, LDH2 family	COG2055	5.6356	3.59075	0.510288	3.42981	2.48461	1.24644	3.9543	0.549996
47884	Malate/lactate/ureidoglycolate dehydrogenase, LDH2 family	COG2055	0.95958	4.30441	0.966184	6.57091	3.06044	2.27776	2.07001	0.860863
75529	Malate/lactate/ureidoglycolate dehydrogenase, LDH2 family	COG2055	9.81165	7.18468	0.275	4.6037	4.4808	3.19521	6.57816	1.07909
67171	Na+ or H+-translocating membrane pyrophosphatase	COG3808	0	0	14.5795	0	0	0	0	0
67171	Na+ or H+-translocating membrane pyrophosphatase	COG3808	0	0	19.5797	0	0	0	0	0
78513	Na+/H+-dicarboxylate symporter	COG1301	11.4598	8.64695	0.29697	6.82385	3.23954	2.38799	7.84488	2.58658
30410	Na+/H+-dicarboxylate symporter	COG1301	3.12951	2.89088	0	3.10129	0.370286	0.495927	3.06429	0.541402
33969	NAD(P)H-nitrite reductase, large subunit	COG1251	2.08006	3.01677	0.181015	2.76201	2.10061	0.853739	2.44042	0.588095
8382	NAD(P)H-nitrite reductase, large subunit	COG1251	0	0.363068	5.13939	0.274416	0	0	0.502072	0.0899993
45349	NAD/NADP transhydrogenase alpha subunit	COG3288	3.32343	3.51645	0	3.22704	0.468149	0.791655	6.89331	0.462253
51063	NAD/NADP transhydrogenase alpha subunit	COG3288	2.70159	3.93019	0	2.70741	0.301037	0.702595	4.44436	0.21798
7710	NAD/NADP transhydrogenase alpha subunit	COG3288	6.19023	5.14374	0.0715308	4.23959	1.16418	1.33774	9.89957	0.731022
10046	NAD/NADP transhydrogenase beta subunit	COG1282	14.1339	9.5369	0.180328	7.64279	2.07852	2.01961	17.3262	1.35353
2195	NADH dehydrogenase, FAD-containing subunit	COG1252	0.6496	0.7108	0.484496	0.920705	0.507457	0.583277	0.413822	0.345346
8601	NADH dehydrogenase, FAD-containing subunit	COG1252	2.48547	4.2223	0.859107	4.20345	1.70492	4.12653	3.40635	2.97916
69576	NADH dehydrogenase, FAD-containing subunit	COG1252	1.01856	1.03919	0	1.03682	0.69852	0.469941	1.53381	0
74766	NADH dehydrogenase, FAD-containing subunit	COG1252	2.84136	4.03795	0.409624	3.00356	3.09259	3.63409	4.3721	3.00449
15695	NADH dehydrogenase/NADH:ubiquinone oxidoreductase 75 kD subunit (chain G)	COG1034	12.4652	14.9295	2.54352	17.3575	8.60941	8.85663	13.7903	6.71555
23701	NADH dehydrogenase/NADH:ubiquinone oxidoreductase 75 kD subunit (chain G)	COG1034	7.22766	11.5291	1.14155	13.6456	6.57759	6.14936	8.20136	4.4692
40120	NADH:ubiquinone oxidoreductase 17.2 kD subunit	COG3761	28.0659	37.0555	11.0384	37.2119	19.2314	20.5672	19.4637	20.1638
59154	NADH:ubiquinone oxidoreductase 27 kD subunit (chain C)	COG0852	23.6391	31.2366	2.46909	31.4456	14.6628	18.1042	22.6859	16.3327
21073	NADH:ubiquinone oxidoreductase 49 kD subunit (chain D)	COG0649	12.5969	18.0596	7.99447	19.4071	10.7688	9.71639	10.738	6.65349
35421	NADH:ubiquinone oxidoreductase, NADH-binding 51 kD subunit (chain F)	COG1894	21.7672	32.0238	7.97101	23.5759	17.6006	18.8652	22.4709	17.7295
22044	NADH:ubiquinone oxidoreductase, NADH-binding 51 kD subunit (chain F)	COG1894	13.1047	24.909	5.44803	19.0893	15.3798	17.8597	14.3573	15.5317
47565	NADP-dependent 3-hydroxy acid dehydrogenase YdfG	COG4221	3.60434	2.67833	0.684327	4.69527	0.963384	1.38458	9.15789	1.34337
60431	NADP-dependent 3-hydroxy acid dehydrogenase YdfG	COG4221	8.63809	11.5511	1.68519	10.0928	8.47872	8.00496	7.99383	4.3853
61066	NADP-dependent 3-hydroxy acid dehydrogenase YdfG	COG4221	1.4616	2.02443	4.59919	3.22412	1.5667	1.09448	2.95974	0.60121
70027	NADP-dependent 3-hydroxy acid dehydrogenase YdfG	COG4221	28.8725	12.3401	3.65412	35.7859	6.35326	2.87529	13.6253	5.78028
83705	NADP-dependent 3-hydroxy acid dehydrogenase YdfG	COG4221	14.2434	12.2022	1.14943	5.5643	8.29302	9.63712	16.79	7.15662
55361	NADP-dependent 3-hydroxy acid dehydrogenase YdfG	COG4221	0.912836	2.24199	0	4.97054	0.160848	0.187703	0.6914	0.10919
61137	NADP-dependent 3-hydroxy acid dehydrogenase YdfG	COG4221	3.66359	8.54403	0.260417	3.4734	2.31514	2.31344	2.88142	0.386716
18759	NADP-dependent 3-hydroxy acid dehydrogenase YdfG	COG4221	3.29313	10.8126	71.102	6.07671	62.5973	57.941	14.554	40.25
25287	Nitroreductase	COG0778	2.28211	3.39368	6.22483	8.30563	5.96947	5.18519	6.45934	7.3472
24447	Periplasmic DMSO/TMAO reductase YedYZ, molybdopterin-dependent catalytic subunit	COG2041	1.48435	1.24561	0.0603865	1.01235	0.591268	0.632641	1.56631	0.849026
42899	Phosphoenolpyruvate carboxykinase, GTP-dependent	COG1274	48.6514	66.221	70.4343	67.4221	137.937	167.632	78.1945	175.88
83858	Phosphoenolpyruvate carboxykinase, GTP-dependent	COG1274	15.6808	25.7352	30.9206	27.6504	42.5918	90.4013	28.4727	85.0191
34270	Phosphoenolpyruvate carboxykinase, GTP-dependent	COG1274	17.4839	17.4446	3.80556	7.07004	111.006	2401.42	112.926	1793.48
59410	Phosphoenolpyruvate carboxykinase, GTP-dependent	COG1274	7.30847	11.8669	3.32684	5.13421	66.4201	2034.44	69.2096	1453.79
47245	Phosphoenolpyruvate carboxykinase, GTP-dependent	COG1274	42.7836	58.885	61.4305	63.5974	98.9017	313.085	69.6018	242.248
61300	Phosphoglycolate phosphatase, HAD superfamily	COG0546	1.19261	3.62364	0.546448	2.00675	0.620399	1.29731	1.30733	0.959156
60600	Phosphoglycolate phosphatase, HAD superfamily	COG0546	1.28894	3.59959	0.0910747	7.88524	1.84805	2.92103	1.8862	1.3795
43252	Phosphoglycolate phosphatase, HAD superfamily	COG0546	7.45319	8.55365	0.18638	12.9366	10.1834	10.3035	12.5749	9.64444
11315	Pyruvate carboxylase	COG1038	1.04324	2.90953	2.70588	3.52003	2.1618	7.18635	2.08045	5.86758
4700	Pyruvate carboxylase	COG1038	5.3854	9.67176	7.65285	8.54365	18.6239	20.2832	8.92279	17.1846
71688	Pyruvate/2-oxoglutarate dehydrogenase complex, dihydrolipoamide acyltransferase (E2) component	COG0508	6.037	5.99387	0.884956	8.49515	3.85916	5.58332	8.83529	5.38801
70655	Pyruvate/2-oxoglutarate dehydrogenase complex, dihydrolipoamide acyltransferase (E2) component	COG0508	6.95844	7.2488	1.05274	9.18619	2.96286	7.25922	8.69943	4.12413
5339	Pyruvate/2-oxoglutarate dehydrogenase complex, dihydrolipoamide acyltransferase (E2) component	COG0508	11.4409	11.6456	0	7.60443	4.78041	5.99399	10.2456	5.13631
18454	Pyruvate/2-oxoglutarate dehydrogenase complex, dihydrolipoamide acyltransferase (E2) component!!!Pyruvate/2-oxoglutarate dehydrogenase complex, dihydrolipoamide acyltransferase (E2) component	COG0508!!!COG0508	3.35437	4.4114	3.89179	6.07194	5.9988	2.26634	4.85801	3.81503
75698	Pyruvate/2-oxoglutarate dehydrogenase complex, dihydrolipoamide dehydrogenase (E3) component or related enzyme	COG1249	27.9558	39.2181	79.1035	48.8457	43.5928	61.2951	22.3077	45.3221
79986	Pyruvate/2-oxoglutarate dehydrogenase complex, dihydrolipoamide dehydrogenase (E3) component or related enzyme	COG1249	13.6547	21.8227	1.07366	23.4834	11.8731	14.6946	16.3624	6.35673
61532	Pyruvate/2-oxoglutarate dehydrogenase complex, dihydrolipoamide dehydrogenase (E3) component or related enzyme	COG1249	8.32267	12.995	3.04357	14.9935	8.44495	10.6805	9.05102	10.0456
73788	Pyruvate/2-oxoglutarate dehydrogenase complex, dihydrolipoamide dehydrogenase (E3) component or related enzyme	COG1249	42.5584	59.3677	108.008	69.3104	57.9309	81.8791	38.9259	61.4184
41585	Pyruvate/2-oxoglutarate dehydrogenase complex, dihydrolipoamide dehydrogenase (E3) component or related enzyme	COG1249	14.5267	23.0378	45.9854	32.3849	18.8032	43.4706	14.5139	25.1333
21600	Pyruvate/2-oxoglutarate/acetoin dehydrogenase complex, dehydrogenase (E1) component!!!Pyruvate/2-oxoglutarate dehydrogenase complex, dihydrolipoamide acyltransferase (E2) component	COG0022!!!COG0508	7.00136	9.11918	0.536098	11.9176	5.35392	5.74783	8.52159	4.14017
78039	Rieske Fe-S protein	COG0723	55.7721	79.9664	52.1771	83.2812	50.3407	60.703	45.2614	38.5165
24317	Rieske Fe-S protein	COG0723	0.371813	2.08022	16.7688	1.25199	0	0.915916	0.82062	3.99827
68988	Succinate dehydrogenase/fumarate reductase, cytochrome b subunit	COG2009	27.2573	38.0132	12.3748	35.4601	21.1993	24.2008	24.023	13.3062
32147	Succinate dehydrogenase/fumarate reductase, Fe-S protein subunit	COG0479	31.4426	75.5133	33.5714	73.4322	32.2693	46.1175	30.8659	53.3843
3365	Succinate dehydrogenase/fumarate reductase, flavoprotein subunit	COG1053	2.80453	4.73769	4.43624	6.44721	4.89479	3.22779	4.45268	3.75732
84526	Succinate dehydrogenase/fumarate reductase, flavoprotein subunit	COG1053	7.40775	10.5984	6.59119	13.5102	8.39415	6.24464	8.18021	5.86851
88026	Succinate dehydrogenase/fumarate reductase, flavoprotein subunit	COG1053	7.08447	9.10498	5.11842	12.6923	5.16661	5.78402	9.53616	4.38072
10679	Succinyl-CoA synthetase, alpha subunit	COG0074	0	0.500492	5.52778	0.355517	0	0.930695	0	0.836853
48166	Succinyl-CoA synthetase, alpha subunit!!!Citrate synthase	COG0074!!!COG0372	5.62714	9.48281	13.9169	11.9814	9.58755	6.81211	8.26725	5.52358
74548	Succinyl-CoA synthetase, alpha subunit!!!Citrate synthase	COG0074!!!COG0372	9.37254	16.0049	20.7741	17.7095	18.5438	11.1527	14.6411	9.79982
16944	Succinyl-CoA synthetase, beta subunit	COG0045	8.53334	11.6773	1.34685	12.2398	10.7086	8.22662	11.153	5.51051
48780	Succinyl-CoA synthetase, beta subunit	COG0045	9.99854	15.7348	4.67483	15.0737	11.5038	12.6607	11.9405	11.8411
51356	Succinyl-CoA synthetase, beta subunit	COG0045	0.895897	5.03777	6.00859	7.12851	4.84753	3.61598	3.25173	2.13716
13273	Succinyl-CoA synthetase, beta subunit	COG0045	0	0.242874	3.66219	0.0717714	0	0.342653	0.317935	0.490345
82733	TPP-dependent pyruvate or acetoin dehydrogenase subunit alpha	COG1071	13.8027	16.4437	2.29004	14.887	8.449	9.24465	12.2442	7.19062
80540	TPP-dependent pyruvate or acetoin dehydrogenase subunit alpha	COG1071	7.51411	13.1	1.89381	13.1635	8.11856	4.88301	7.29322	6.13445
44220	Trans-aconitate methyltransferase	COG4106	7.68894	4.97801	0.362319	2.78972	1.93787	2.05886	3.95373	0.923275
74039	Isocitrate/isopropylmalate dehydrogenase	COG0473	8.75613	15.1682	2.24859	11.5102	4.91886	6.99053	7.96464	5.09259
879	Isocitrate/isopropylmalate dehydrogenase	COG0473	16.6937	22.9462	2.08333	18.398	10.196	9.55491	16.3809	6.6198
4538	Isocitrate/isopropylmalate dehydrogenase	COG0473	9.47828	10.5281	1.8	9.88487	6.19328	10.2581	11.1173	10.9187
20515	Isocitrate/isopropylmalate dehydrogenase	COG0473	16.9041	20.8102	1.87895	20.2071	10.0696	14.4916	14.7642	9.32807
6001	Ferredoxin!!!Uncharacterized conserved protein YcbX, contains MOSC and Fe-S domains	COG0633!!!COG3217	11.0599	11.8483	0.438596	10.7518	3.31584	7.99194	6.09328	5.68203
88204	NADH:ubiquinone oxidoreductase 24 kD subunit (chain E)!!!Predicted molibdopterin-dependent oxidoreductase YjgC!!!Iron only hydrogenase large subunit, C-terminal domain	COG1905!!!COG3383!!!COG4624	2.5731	4.02989	0.712264	3.74352	2.62607	3.36917	2.74545	0.980653
36595	NADPH:quinone reductase or related Zn-dependent oxidoreductase	COG0604	4.85287	5.21633	3.33333	4.58341	3.2409	2.83219	4.25383	1.97463
48360	NADPH:quinone reductase or related Zn-dependent oxidoreductase	COG0604	5.37143	1.65374	0	1.99567	0.345664	0.77947	3.25095	0.453432
49489	NADPH:quinone reductase or related Zn-dependent oxidoreductase	COG0604	1.45694	2.22596	0.178571	3.0034	1.05314	0.27351	1.396	0.10501
65191	NADPH:quinone reductase or related Zn-dependent oxidoreductase	COG0604	8.3287	8.66953	0.963731	7.0169	3.49212	3.29611	6.72465	3.38393
47805	NADPH:quinone reductase or related Zn-dependent oxidoreductase	COG0604	9.88038	8.78063	0.19837	7.40587	2.41402	4.53254	5.4519	2.99742
57406	NADPH:quinone reductase or related Zn-dependent oxidoreductase	COG0604	3.39828	13.3451	0.813806	15.1305	2.57616	20.4374	17.8526	22.1834
86386	NADPH:quinone reductase or related Zn-dependent oxidoreductase	COG0604	11.271	14.6091	1.42484	11.4818	2.25573	2.56277	10.2311	2.33231
77925	Predicted molibdopterin-dependent oxidoreductase YjgC!!!Iron only hydrogenase large subunit, C-terminal domain	COG3383!!!COG4624	2.81426	5.62124	0.448399	4.77733	3.37783	4.38421	4.08669	1.10766
21171	Tetratricopeptide (TPR) repeat!!!Cytochrome c-type biogenesis protein CcmH/NrfG	COG0457!!!COG4235	0.713481	1.08908	0.621648	1.50379	1.31881	2.00407	1.43447	3.11079
35336	Cell division protein DamX, binds to the septal ring, contains C-terminal SPOR domain	COG3266	9.58831	6.67907	0.744006	10.1945	4.16799	4.65716	4.15955	4.59416
26107	Cell division protein DamX, binds to the septal ring, contains C-terminal SPOR domain	COG3266	5.31292	3.58807	10.2873	3.92056	11.4198	9.24574	6.30959	5.5315
65319	Cell division protein FtsN	COG3087	1.32422	0.99269	0.569801	1.54993	0.696459	0.597827	0.762986	0.444227
73351	Chromosome partitioning ATPase, Mrp family, contains Fe-S cluster	COG0489	5.85931	8.21262	2.78563	8.99296	11.2996	9.60181	7.23358	4.95953
11209	Chromosome partitioning ATPase, Mrp family, contains Fe-S cluster	COG0489	2.78842	7.93612	3.21014	7.37397	7.38816	9.8681	3.12365	2.2546
10941	Chromosome segregation ATPase	COG1196	9.46517	8.71046	1.82684	6.11378	4.85519	10.2033	4.88366	5.67124
12394	Chromosome segregation ATPase	COG1196	6.00164	9.42317	0.44402	10.0009	2.65176	3.81356	2.95111	2.28983
32562	Chromosome segregation ATPase	COG1196	1.36712	1.7645	0.515646	2.32731	1.31341	0.969008	1.90538	0.567326
33523	Chromosome segregation ATPase	COG1196	0.981555	0.967507	0	0.978054	0.747539	1.33148	0.896547	0.427335
40180	Chromosome segregation ATPase	COG1196	4.8888	6.87147	2.06024	5.53132	7.3915	4.02137	2.95915	2.92704
40204	Chromosome segregation ATPase	COG1196	0.682119	1.74654	2.19048	1.81149	1.73801	1.18521	0.588589	0.979113
58096	Chromosome segregation ATPase	COG1196	2.08991	2.88543	0.511247	5.05662	0.870988	1.99601	0.801051	0.728829
70262	Chromosome segregation ATPase	COG1196	4.56002	5.70273	0.537634	7.38251	1.58655	2.2522	1.97096	0.638705
83419	Chromosome segregation ATPase	COG1196	0.714735	0.989368	0.192678	1.44541	0.440036	1.17899	0.480231	0.429187
86284	Chromosome segregation ATPase	COG1196	3.25569	2.72951	0.747191	3.49605	1.90488	2.06372	3.40494	2.15907
53115	Chromosome segregation ATPase	COG1196	3.50675	5.1003	0.0980392	3.60971	1.34855	1.19529	1.80639	0.611466
63493	Chromosome segregation ATPase	COG1196	11.9594	6.96869	2.83918	4.80608	3.58257	3.36786	4.70465	2.76937
88377	Chromosome segregation ATPase	COG1196	4.02078	5.05142	0	4.01442	1.25147	1.44261	2.92674	1.15115
18626	Chromosome segregation ATPase	COG1196	2.35689	1.81829	0.215263	1.39958	1.01486	1.40374	1.58975	0.543961
25817	Chromosome segregation ATPase	COG1196	5.86207	9.5483	2.28907	9.77976	1.10196	0.47688	4.58069	0.224998
33801	Chromosome segregation ATPase	COG1196	1.47403	3.29631	0.80872	3.13647	0.549191	1.5392	1.10388	0.501262
48985	Chromosome segregation ATPase	COG1196	7.15253	10.4906	31.4688	9.91355	5.5974	3.61865	4.36637	1.82801
66990	Chromosome segregation ATPase	COG1196	2.69223	3.74818	1.43297	3.22604	1.68981	1.6162	2.29758	0.797103
6671	Chromosome segregation ATPase	COG1196	1.01532	2.76693	7.59603	2.78958	0.650568	0.56939	1.23804	0.055204
47562	Chromosome segregation ATPase	COG1196	0.423889	0.973413	3.73131	2.50197	0.0831762	0.485316	1.44279	0.619968
41112	Cytokinesis protein 3, contains TGc (transglutaminase/protease-like) domain	COG5279	4.06079	7.57249	0.642187	3.9641	5.76122	15.8224	1.84643	4.05364
59099	GTP-binding protein EngB required for normal cell division	COG0218	8.34004	7.25883	6.4378	8.2112	9.97167	17.9886	21.424	16.6243
75741	Spore germination protein YaaH	COG3858	4.18313	4.12276	0.662252	4.21308	1.2285	1.51982	3.31065	0.778881
30774	Cell division protein DamX, binds to the septal ring, contains C-terminal SPOR domain!!!Polygalacturonase	COG3266!!!COG5434	4.12832	6.43674	5.19132	5.59534	2.9015	0.837678	7.06824	1.14767
20664	GTPase involved in cell partioning and DNA repair	COG0536	2.68982	1.95382	0.209644	1.24498	0.825485	1.16078	2.47109	0.792928
10777	GTPase involved in cell partioning and DNA repair	COG0536	5.47131	3.43685	0.0664011	2.47655	1.41798	3.70507	3.78322	4.16862
72764	Chromosome partitioning ATPase, Mrp family, contains Fe-S cluster!!!Metal-sulfur cluster biosynthetic enzyme	COG0489!!!COG2151	0.924092	1.54431	0	1.36005	0.740143	2.11131	1.34061	0.223307
77018	Chromosome segregation ATPase!!!Ubiquitin C-terminal hydrolase	COG1196!!!COG5533	4.8803	6.30584	0.59151	4.87457	3.54801	4.58591	4.49813	4.24167
73880	Chromosome segregation ATPase!!!Tfp pilus assembly protein FimV	COG1196!!!COG3170	2.0667	2.82905	8.32448	2.36159	3.164	4.45809	2.09301	1.92762
30193	1-aminocyclopropane-1-carboxylate deaminase/D-cysteine desulfhydrase, PLP-dependent ACC family	COG2515	1.15036	1.5744	0.119904	2.2884	0.47213	0.642782	0.597698	0.534168
32289	3-dehydroquinate synthetase	COG0337	0.545343	3.68605	0.0861326	1.78614	0.0282627	0.0659629	0.123024	0.0767436
67735	3-dehydroquinate synthetase	COG0337	1.33931	7.02711	0	3.11818	0.16164	0.125752	0.3518	0.585217
36186	4-aminobutyrate aminotransferase or related aminotransferase	COG0160	8.94869	8.5254	0.342231	5.34954	1.26715	3.86112	4.85293	1.54719
74016	4-aminobutyrate aminotransferase or related aminotransferase	COG0160	18.1695	9.49251	0.448551	9.52809	3.83389	4.05723	9.59089	2.01894
24655	5,10-methylenetetrahydrofolate reductase	COG0685	0.819661	0.95744	0.200803	0.6168	0.391384	0.230671	0.787291	0.268371
24869	5,10-methylenetetrahydrofolate reductase	COG0685	1.72685	5.25407	0.613388	17.8695	0.941357	2.45547	2.38637	3.89018
66184	5,10-methylenetetrahydrofolate reductase	COG0685	0.653591	4.24905	0.571895	16.7246	0.589777	1.49537	1.20543	1.66115
36395	ABC-type branched-chain amino acid transport system, periplasmic component	COG0683	0.698319	0.918461	1.13333	2.13026	0.546884	0.877512	0.668032	0.556871
45252	ABC-type branched-chain amino acid transport system, periplasmic component	COG0683	1.01179	1.13438	1.78452	1.9462	0.775012	0.0911701	2.0821	0.0530353
41236	ABC-type branched-chain amino acid transport system, periplasmic component	COG0683	1.47276	1.61661	9.47093	1.57765	2.19333	0.478432	1.43829	0.426156
9600	ABC-type branched-chain amino acid transport system, periplasmic component	COG0683	1.40661	3.04814	10.3047	2.94245	1.72132	5.20833	2.70582	4.10556
48778	Acetylglutamate kinase!!!Acetylglutamate synthase	COG0548!!!COG5630	9.26882	10.1975	27.9258	20.2412	14.1024	18.0127	14.594	24.1962
68748	Acetylornithine deacetylase/Succinyl-diaminopimelate desuccinylase or related deacylase	COG0624	6.48276	12.9254	1.36983	20.4645	13.0374	12.2477	12.2744	4.98176
27383	Acetylornithine deacetylase/Succinyl-diaminopimelate desuccinylase or related deacylase	COG0624	10.4888	21.6232	2.13415	25.0089	20.9243	14.764	14.6358	10.0237
43227	Acetylornithine deacetylase/Succinyl-diaminopimelate desuccinylase or related deacylase	COG0624	2.68813	1.7446	0.160643	2.06642	1.66622	0.829802	2.28988	0.0357828
21995	Acetylornithine/succinyldiaminopimelate/putrescine aminotransferase	COG4992	8.94897	18.9535	5.60759	32.7788	3.82957	10.2197	18.3963	12.7596
27405	Acireductone dioxygenase (methionine salvage), cupin superfamily	COG1791	26.8384	29.2465	3.52308	23.3831	27.2062	27.2949	23.3327	12.9689
26816	Alanine dehydrogenase	COG0686	4.76215	3.39456	0	1.59094	0.798108	1.13478	3.60053	0.464059
73783	Alanine dehydrogenase	COG0686	2.76826	1.72894	0.181592	1.31339	0.774616	0.977289	2.21885	0.330244
16970	Amino acid transporter	COG0531	1.16647	1.30791	0.33557	1.22011	0	0.942295	0.870725	0.298991
27701	Amino acid transporter	COG0531	4.30676	3.97158	0.245098	2.24519	1.67765	2.71982	1.52108	1.5374
31935	Amino acid transporter	COG0531	2.48145	2.50988	0.294118	3.07568	1.67153	2.10228	0.840182	2.18381
32123	Amino acid transporter	COG0531	4.7595	6.77411	3.62911	6.21062	5.15149	2.42513	4.33857	1.03949
32166	Amino acid transporter	COG0531	6.87012	6.92075	3.90455	9.93517	6.76112	9.6499	12.9922	9.26319
39294	Amino acid transporter	COG0531	1.16973	1.00659	0.366667	1.70522	0.664767	0.709101	0.330627	0.247498
39665	Amino acid transporter	COG0531	0.998852	0.685016	0	1.63614	0.166987	0.368299	0.82682	0.63027
45499	Amino acid transporter	COG0531	0.74988	1.56864	0	1.4661	1.13964	1.07875	0.67192	1.96042
48048	Amino acid transporter	COG0531	1.17896	1.82638	2.03855	3.09101	0.742571	0.694629	3.2226	1.20213
54742	Amino acid transporter	COG0531	0.702711	0.682798	0.825996	1.28791	0.3412	0	0.80698	0.186791
61847	Amino acid transporter	COG0531	1.52314	1.8546	0.487329	1.3266	1.5978	0.743436	2.15778	0.694731
69512	Amino acid transporter	COG0531	4.06121	3.86693	3.65967	4.11544	2.51949	1.59414	2.97731	0.623072
82312	Amino acid transporter	COG0531	0.896722	0.963916	2.75207	2.30727	0.790044	0.947265	1.84539	1.04808
85954	Amino acid transporter	COG0531	1.70682	1.09373	0.199601	0.745265	0.458465	0	1.06909	0.0889215
50293	Amino acid transporter	COG0531	10.5291	10.4484	5.4875	10.4607	11.0484	9.07029	15.4317	12.0377
52470	Amino acid transporter	COG0531	0.729074	2.76302	0	5.23734	0.723875	0.626587	2.07754	0.809994
31624	Amino acid transporter	COG0531	3.27796	2.28814	0.537671	2.08946	2.16319	1.44642	1.51513	0.633663
50020	Amino acid transporter	COG0531	4.07358	6.77077	1.3039	12.5607	4.33281	3.99829	5.54802	5.59389
57170	Amino acid transporter	COG0531	2.23063	2.54004	0.401837	2.71783	1.95371	2.80306	2.73363	2.72856
61108	Amino acid transporter	COG0531	0.585804	2.14842	0.0342231	4.59126	0.224144	0.445554	1.05339	0.396403
73631	Amino acid transporter	COG0531	2.38763	4.15891	4.40497	4.22229	6.06897	0.806136	4.23586	0.0976966
76489	Amino acid transporter	COG0531	0.75387	2.22101	0	3.33052	0.307523	1.28841	2.45642	2.58151
77633	Amino acid transporter	COG0531	2.03973	3.49425	5.73743	5.44357	3.73836	1.57444	4.44319	1.64261
76461	Amino acid transporter	COG0531	0.164431	0.242896	1.86534	0.901081	0.14487	0	0.3153	0.393374
9870	Aminopeptidase C	COG3579	8.21396	15.6351	7.59034	17.8358	8.74508	6.40872	8.15176	3.2651
4067	Aminopeptidase N	COG0308	2.52889	3.89074	0.462963	3.986	3.27826	2.06585	4.11851	1.44374
38347	Aminopeptidase N	COG0308	6.36001	6.16917	0.719424	5.26512	6.5508	3.28645	8.13229	3.09497
54204	Aminopeptidase N	COG0308	19.8016	11.4935	2.68468	8.50595	8.74659	7.05391	15.7461	4.67972
58652	Aminopeptidase N	COG0308	1.23525	0.974394	0.0833333	0.511944	0.0546884	0.382915	0.476103	0
65787	Aminopeptidase N	COG0308	1.16107	0.615686	0.23741	0.405954	0.782162	0.183652	1.11148	0.106834
82994	Aminopeptidase N	COG0308	6.53727	7.60206	7.77634	6.38847	11.1254	9.3777	10.6693	6.37299
2418	Aminopeptidase N	COG0308	5.37444	3.74742	5.66337	6.69474	8.82387	8.11211	10.6944	4.28043
6964	Aminopeptidase N	COG0308	15.709	16.7594	16.0293	12.0647	22.4473	14.9443	24.3312	12.1219
7267	Aminopeptidase N	COG0308	4.04108	6.81002	6.21778	5.12854	6.23642	8.35434	7.92659	6.19471
14486	Aminopeptidase N	COG0308	7.41221	7.00719	0.789272	6.37766	5.2712	4.5803	8.57806	0.751029
77339	Aminopeptidase N	COG0308	4.17874	5.1446	0.578333	3.54038	2.7954	2.86005	5.4609	1.77233
68912	Aminopeptidase N	COG0308	1.43037	0.884153	0.480676	0.57707	0	0.462457	1.02983	0.430431
52217	Arginase family enzyme	COG0010	4.27271	4.59402	1.08252	4.07257	1.70656	3.58634	2.46659	1.19089
72954	Arginase family enzyme	COG0010	14.2087	15.6867	5.06	18.9045	5.24633	4.22738	7.91487	4.50164
66814	Argininosuccinate lyase	COG0165	9.86324	8.73745	0.668731	6.74913	5.51286	6.59925	7.86381	2.61689
44801	Argininosuccinate synthase	COG0137	35.8346	27.0415	5.13376	19.3169	18.2527	25.5504	17.5567	12.5931
87430	Argininosuccinate synthase	COG0137	0.0947677	0.838694	4.9771	0.398902	0.0556625	0.55797	0.301653	0.489706
68999	Asparagine synthetase B (glutamine-hydrolyzing)	COG0367	5.52027	6.9231	2.24435	8.22967	11.1954	9.61613	13.3289	10.7372
54168	Asparagine synthetase B (glutamine-hydrolyzing)	COG0367	7.77684	9.90162	3.04082	9.03738	14.8752	8.5218	13.4706	11.4193
28252	Aspartate/methionine/tyrosine aminotransferase	COG0436	4.85746	3.77986	1.6814	4.36079	4.30255	2.20581	3.93245	3.11601
34374	Aspartate/methionine/tyrosine aminotransferase	COG0436	14.8521	8.09755	1.69036	10.1153	5.05243	2.52555	17.4152	3.21119
74444	Aspartate/methionine/tyrosine aminotransferase	COG0436	9.66203	3.92944	1.49479	2.51706	4.11188	3.19694	5.50866	2.15555
85476	Aspartate/methionine/tyrosine aminotransferase	COG0436	16.5129	4.70176	4.90763	7.11239	10.2709	3.52773	14.1741	4.28142
9701	Aspartate/methionine/tyrosine aminotransferase	COG0436	0.748207	1.04534	0.33557	0.992583	0.659197	1.1102	0.878714	0.398655
52114	Aspartate/methionine/tyrosine aminotransferase	COG0436	0.941795	0.753782	0.229885	0.941506	0.30022	0.0880263	1.14757	0
60380	Aspartate/methionine/tyrosine aminotransferase	COG0436	13.0367	3.74028	3.96154	4.64187	7.92681	2.9988	10.6273	3.58192
84802	Aspartate/methionine/tyrosine aminotransferase	COG0436	7.39938	3.88426	2.30924	6.23242	5.78774	2.83418	5.2945	2.67835
45471	Aspartate/methionine/tyrosine aminotransferase	COG0436	8.43718	5.75659	0.949206	8.32545	3.9959	2.91744	12.67	3.18636
52925	Aspartate/methionine/tyrosine aminotransferase	COG0436	7.25128	16.4672	31.4514	19.5802	25.961	11.3849	10.7254	8.71583
76240	Aspartate/methionine/tyrosine aminotransferase	COG0436	7.30926	2.77345	1.11554	3.74202	0.679792	0.406815	4.43383	0.354977
11518	Aspartate/methionine/tyrosine aminotransferase	COG0436	4.4029	10.1856	22.7663	14.5096	12.7977	10.0355	5.44307	9.23443
67967	Aspartate/tyrosine/aromatic aminotransferase	COG1448	21.8032	18.9476	1.46882	16.7198	10.2772	11.0526	13.678	6.15647
77824	Aspartate/tyrosine/aromatic aminotransferase	COG1448	13.3659	15.7462	0.89759	13.9643	5.72712	9.82506	8.7319	7.0528
76190	Aspartate/tyrosine/aromatic aminotransferase	COG1448	10.1728	21.1243	6.95724	17.8415	9.48943	9.85153	9.79376	10.0419
46478	Cystathionine beta-lyase/cystathionine gamma-synthase	COG0626	6.11537	7.65286	0.508013	6.04925	2.0098	4.83798	4.52183	1.55781
69643	Cystathionine beta-lyase/cystathionine gamma-synthase	COG0626	10.8457	61.4415	132.679	53.3799	40.3657	65.9355	19.285	53.1141
4745	Cysteine sulfinate desulfinase/cysteine desulfurase or related enzyme	COG1104	3.84908	4.40351	0.380518	4.56308	2.89474	2.31614	4.07296	1.08628
48565	Cysteine sulfinate desulfinase/cysteine desulfurase or related enzyme	COG1104	14.3018	20.2845	7.16778	21.3208	9.44763	7.35603	13.6164	2.26008
44843	Cysteine synthase	COG0031	3.40904	5.86226	0.75	4.94424	4.42866	6.49551	3.1518	2.74277
17269	Diaminopimelate decarboxylase	COG0019	17.8645	24.1088	14.2527	19.6113	19.4671	34.9332	17.756	33.7859
74431	Diaminopimelate decarboxylase	COG0019	11.629	15.664	12.8866	17.1562	11.9427	26.2673	11.3923	23.5139
19146	Dipeptide/tripeptide permease	COG3104	0.94469	0.873269	0.396825	1.08348	2.18649	0.788925	2.15153	0.0707137
23918	Dipeptide/tripeptide permease	COG3104	0.900539	0.820963	0.259067	0.880649	0.905617	0.462936	1.2951	0.0769424
39806	Dipeptide/tripeptide permease	COG3104	2.73435	3.01156	0.208861	2.59068	1.8691	0.727053	4.44162	0.0939866
66343	Dipeptide/tripeptide permease	COG3104	1.79561	2.38845	0.120773	1.64547	0.713327	0.64744	1.10573	0.430431
67468	Dipeptide/tripeptide permease	COG3104	0.568606	1.78627	3.45038	2.49763	1.85857	1.46151	1.84081	0.566789
70727	Dipeptide/tripeptide permease	COG3104	12.7738	14.5336	2.56738	12.6052	15.8042	16.8993	15.4622	8.63189
14026	Dipeptide/tripeptide permease	COG3104	1.56651	2.15221	0.0805153	2.35445	3.57931	1.047	3.11652	0.427562
22885	Dipeptide/tripeptide permease	COG3104	4.73458	5.12044	0.163399	1.76002	0.984391	1.50163	3.77615	1.47625
77139	Dipeptide/tripeptide permease	COG3104	3.44483	7.57314	1.72261	5.70577	4.72232	8.07066	5.97126	2.3926
85392	Dipeptide/tripeptide permease	COG3104	6.27655	9.42381	2.92704	6.82299	6.37108	9.96126	8.17038	4.25612
16834	Dipeptide/tripeptide permease	COG3104	0.666557	1.19079	1.24437	2.14163	1.22608	0.819362	2.64415	1.75831
47448	Dipeptide/tripeptide permease	COG3104	0.823435	1.33337	3.31641	2.19443	1.57229	0.598304	0.697417	0.406051
81772	Dipeptide/tripeptide permease	COG3104	1.76793	1.41122	0.1638	2.03827	0.805679	0.282247	2.13311	0.401348
20722	Dipeptide/tripeptide permease	COG3104	0.91408	2.98671	0.493827	5.30736	8.97699	2.08003	5.61625	4.06337
50496	Dipeptide/tripeptide permease	COG3104	2.96139	4.50825	0	5.7724	3.22889	1.52368	6.29721	4.16415
6447	Gamma-glutamyl phosphate reductase	COG0014	4.18794	7.56643	1.28809	6.01223	4.05148	4.96834	5.40133	1.9745
9756	Gamma-glutamyl phosphate reductase	COG0014	8.96777	12.3757	1.77673	9.00034	10.0905	9.32842	11.5298	4.24342
10637	Gamma-glutamyltranspeptidase	COG0405	1.64613	2.63428	0.184162	2.95161	0.844799	0.634665	1.38096	0.492261
23948	Gamma-glutamyltranspeptidase	COG0405	1.2518	2.31837	0.0771605	2.73353	0.455736	0.882831	1.08776	0.412497
59391	Gamma-glutamyltranspeptidase	COG0405	5.74795	5.48064	10.4524	6.31235	4.36882	1.81793	6.51751	0.636424
68492	Gamma-glutamyltranspeptidase	COG0405	3.03679	3.11504	0.278107	2.1676	0.911257	0.528679	2.50165	0.646717
87990	Gamma-glutamyltranspeptidase	COG0405	4.95128	5.8612	2.07448	7.1993	7.03697	4.81378	6.61748	4.77481
88169	Gamma-glutamyltranspeptidase	COG0405	4.55717	3.61224	1.39152	1.54789	4.19614	0.726996	14.9634	1.71681
16329	Gamma-glutamyltranspeptidase	COG0405	0.710429	0.494684	1.91137	0.852253	0	0.221338	0.206403	0.600862
36319	Gamma-glutamyltranspeptidase	COG0405	1.51364	1.71329	2.87743	1.95473	0.11276	0.262294	1.1289	0.509285
52594	Gamma-glutamyltranspeptidase	COG0405	14.7067	3.6806	1.05263	1.5017	2.20596	0.67178	3.44799	0.156315
70603	Gamma-glutamyltranspeptidase	COG0405	2.77649	0.84427	0	0.838572	0.275162	0.0802756	1.11989	0.36611
4676	Glutamate 5-kinase	COG0263	3.42398	5.52124	1.10714	5.12655	4.59089	4.47303	5.47093	3.05483
45792	Glutamate or tyrosine decarboxylase or a related PLP-dependent protein	COG0076	5.66084	9.84711	4.93584	6.97538	9.70844	26.2219	5.66941	16.1858
58580	Glutamate or tyrosine decarboxylase or a related PLP-dependent protein	COG0076	0.857421	1.39602	0.0565167	1.21402	0.681239	0.704881	0.863246	0.308302
74427	Glutamate or tyrosine decarboxylase or a related PLP-dependent protein	COG0076	10.3143	13.572	8.57647	8.58192	21.7492	34.0298	8.53905	23.2532
40552	Glutamate or tyrosine decarboxylase or a related PLP-dependent protein	COG0076	2.44442	6.34508	3.67829	5.46514	7.95737	19.866	3.40561	7.19126
39336	Glutamate or tyrosine decarboxylase or a related PLP-dependent protein!!!Glutamate or tyrosine decarboxylase or a related PLP-dependent protein!!!Carboxypeptidase C (cathepsin A)	COG0076!!!COG0076!!!COG2939	0.79827	1.64325	0	0.796357	0.176414	0.478986	1.46798	0
8032	Glutamate or tyrosine decarboxylase or a related PLP-dependent protein!!!Glutamate or tyrosine decarboxylase or a related PLP-dependent protein!!!Carboxypeptidase C (cathepsin A)	COG0076!!!COG0076!!!COG2939	1.81749	1.46057	0	0.682592	0.437507	0.510553	1.58384	0.0970192
24767	Glutamate or tyrosine decarboxylase or a related PLP-dependent protein!!!Glutamate or tyrosine decarboxylase or a related PLP-dependent protein!!!Carboxypeptidase C (cathepsin A)	COG0076!!!COG0076!!!COG2939	10.5699	14.561	1.2088	11.5868	6.48332	7.38303	11.86	5.1845
80661	Glutamate synthase domain 1!!!Glutamate synthase domain 2!!!Glutamate synthase domain 3	COG0067!!!COG0069!!!COG0070	1.10274	1.7736	0.704225	2.55945	0.256753	1.19489	1.06061	1.1113
5487	Glutamine synthetase	COG0174	155.617	252.618	42.122	288.218	53.9758	155.85	106.211	255.484
42838	Glutamine synthetase	COG0174	0	0	5.49327	0	0.488517	0.686842	0.798487	0
5446	Glutamine synthetase type III	COG3968	0.0721777	0.21324	5.89535	0.260602	0.190773	0.0727241	0.471951	0.345346
37524	Glutamine synthetase type III	COG3968	0	0.17591	6.20144	0.0818455	0.0786883	0	0.17126	0.213667
51253	Glycine cleavage system H protein (lipoate-binding)	COG0509	9.33317	12.0618	1.44509	14.8329	4.74809	6.55013	8.80378	10.831
59195	Glycine cleavage system H protein (lipoate-binding)	COG0509	0.141881	0.768477	8.42476	0.260035	0.312505	2.62716	0.742721	0.593995
54243	Glycine cleavage system protein P (pyridoxal-binding), N-terminal domain!!!Glycine cleavage system protein P (pyridoxal-binding), C-terminal domain	COG0403!!!COG1003	3.4279	5.55634	0.870647	2.03759	6.42548	12.4514	3.64183	7.97018
14465	Glycine cleavage system protein P (pyridoxal-binding), N-terminal domain!!!Glycine cleavage system protein P (pyridoxal-binding), C-terminal domain	COG0403!!!COG1003	7.45842	8.27292	1.14843	4.93555	11.9552	19.094	6.62262	15.928
1868	Glycine cleavage system T protein (aminomethyltransferase)	COG0404	1.76669	1.27363	0.18315	0.875118	0.778859	0.771439	1.49763	0.489557
41133	Glycine cleavage system T protein (aminomethyltransferase)!!!Glycine/D-amino acid oxidase (deaminating)	COG0404!!!COG0665	2.22074	2.35403	0.625259	2.95224	2.50819	1.34615	3.31941	0.184471
65572	Glycine cleavage system T protein (aminomethyltransferase)!!!Glycine/D-amino acid oxidase (deaminating)	COG0404!!!COG0665	3.47368	2.00692	0.399356	2.40281	2.47287	1.10866	2.68297	0.358693
33739	Glycine cleavage system T protein (aminomethyltransferase)!!!Glycine/D-amino acid oxidase (deaminating)	COG0404!!!COG0665	8.71786	5.13273	1.13429	4.74044	5.67822	1.56813	7.52923	0.678003
44237	Glycine cleavage system T protein (aminomethyltransferase)!!!Glycine/D-amino acid oxidase (deaminating)	COG0404!!!COG0665	2.31886	1.62319	0.668155	0.914185	1.9512	0.398869	2.22004	0.0662941
50091	Glycine cleavage system T protein (aminomethyltransferase)!!!Glycine/D-amino acid oxidase (deaminating)	COG0404!!!COG0665	5.44972	5.29918	1.15238	2.0512	10.4429	1.49749	5.87218	0.312182
51722	Glycine/D-amino acid oxidase (deaminating)	COG0665	4.70363	7.48608	7.85867	6.86778	5.23958	8.53644	4.88291	4.99669
76686	Glycine/D-amino acid oxidase (deaminating)	COG0665	1.28284	0.772893	0	0.980735	0.187323	0.220066	1.22856	0.254326
23316	Glycine/D-amino acid oxidase (deaminating)	COG0665	6.49222	6.22116	0.665437	6.35994	2.77195	2.37567	7.76874	1.15073
51483	Glycine/D-amino acid oxidase (deaminating)	COG0665	3.82074	5.80083	0.351981	3.76857	1.4502	1.90386	3.86542	0.771571
1531	Glycine/serine hydroxymethyltransferase	COG0112	5.177	7.10832	0.755719	8.49113	3.15262	4.02498	5.51078	2.76543
34967	Glycine/serine hydroxymethyltransferase	COG0112	7.28561	8.57016	1.44628	11.5204	4.51247	1.87554	8.92103	1.70835
74502	Glycine/serine hydroxymethyltransferase	COG0112	11.3201	10.9592	2.33918	15.0849	6.96941	2.14186	11.8441	3.02599
16640	Histidine ammonia-lyase	COG2986	8.68809	6.83465	1.8848	5.03919	22.4492	5.08383	8.99673	2.39113
29559	Histidinol phosphatase or a related phosphatase	COG0241	4.21192	4.81028	0.10101	3.79218	0.861756	1.54558	3.74967	1.16999
19258	Homoserine acetyltransferase	COG2021	1.43282	2.30381	1.05285	1.17372	1.87861	5.6634	2.26904	3.97832
3164	Isoaspartyl peptidase or L-asparaginase, Ntn-hydrolase superfamily	COG1446	5.15429	5.35282	1.20281	4.71646	2.6962	5.67452	4.15586	3.03617
8235	Isoaspartyl peptidase or L-asparaginase, Ntn-hydrolase superfamily	COG1446	2.37214	4.19438	1.37436	5.39072	1.68104	1.09376	3.90038	0.456919
20882	Isoaspartyl peptidase or L-asparaginase, Ntn-hydrolase superfamily	COG1446	4.04731	4.4684	0.108932	4.81829	2.42916	1.7519	3.88662	0.970581
72138	Isoaspartyl peptidase or L-asparaginase, Ntn-hydrolase superfamily	COG1446	1.83222	1.89289	0	2.11447	1.05228	0.448934	1.42831	0.256032
30180	Isoaspartyl peptidase or L-asparaginase, Ntn-hydrolase superfamily	COG1446	4.69381	4.04994	0.00796359	4.21436	5.89216	1.57871	3.94369	0.993371
33077	Isoaspartyl peptidase or L-asparaginase, Ntn-hydrolase superfamily	COG1446	8.22892	4.76979	1.66825	3.86478	2.4208	4.50545	5.57108	3.23038
14503	Isoaspartyl peptidase or L-asparaginase, Ntn-hydrolase superfamily	COG1446	4.43377	7.62801	15.506	7.72995	2.12894	3.76077	3.49001	1.97026
49708	Isopropylmalate/homocitrate/citramalate synthases	COG0119	7.8482	6.07047	0.395692	4.86327	4.0514	4.46647	6.63629	4.08927
12882	Kynureninase	COG3844	2.70464	3.01267	0.958848	2.00939	3.50726	0.840416	1.42047	0.366664
353	L-lysine 2,3-aminomutase (EF-P beta-lysylation pathway)	COG1509	0.610912	0.84045	18.2884	7.53179	7.51494	1.23364	4.84296	5.04205
29548	L-lysine 2,3-aminomutase (EF-P beta-lysylation pathway)	COG1509	0.37337	0.827308	20.1128	7.5872	6.7205	0.575811	3.56182	4.34108
85160	Leucyl aminopeptidase	COG0260	3.11701	3.87714	1.27521	4.12939	4.25279	1.57093	5.54477	0.989992
9845	Leucyl aminopeptidase	COG0260	8.77296	13.5322	2.55556	16.7702	7.87386	4.72827	12.1617	2.85095
43517	Lysophospholipase L1 or related esterase	COG2755	1.58484	2.01465	3.34574	3.56424	0.63997	1.28996	2.52613	1.18325
77083	Lysophospholipase L1 or related esterase	COG2755	8.19961	3.64883	0.483092	2.78752	4.32117	1.71911	6.58494	1.2626
81638	Lysophospholipase L1 or related esterase	COG2755	4.63075	2.72765	2.65372	2.69171	3.00096	2.35325	3.11085	0.937129
452	Lysophospholipase L1 or related esterase	COG2755	6.05433	7.95242	0.848101	9.40556	5.15132	3.0687	5.49728	1.54765
83699	Lysophospholipase L1 or related esterase	COG2755	6.4713	7.90636	1.41026	5.75416	5.48962	4.56379	5.9082	1.81558
25333	Lysophospholipase L1 or related esterase	COG2755	1.77715	3.76487	17.395	5.97502	4.7886	7.41875	4.0697	8.63531
55228	Methionine synthase I (cobalamin-dependent), methyltransferase domain	COG0646	0.790441	1.51013	0.0898876	0.443131	3.35832	0.904462	1.77959	0.384873
69268	Methionine synthase I (cobalamin-dependent), methyltransferase domain	COG0646	2.03821	1.27732	0	0.3379	0.163249	0.190505	1.23467	0.22164
30670	Methionine synthase I (cobalamin-dependent), methyltransferase domain	COG0646	1.03698	5.56272	1.03676	5.12613	59.398	5.65644	26.5629	13.8082
6038	Methionine synthase I (cobalamin-dependent), methyltransferase domain	COG0646	0	0	2.80952	0.833905	1.28019	2.99164	0.878328	0
82314	Methionine synthase I (cobalamin-dependent), methyltransferase domain	COG0646	0	0	2.15108	0.654764	1.25901	2.38013	0.34252	0
27443	Methionine synthase I (cobalamin-dependent), methyltransferase domain!!!Methionine synthase I, cobalamin-binding domain	COG0646!!!COG1410	8.0314	4.87373	0.68567	13.4317	1.34286	1.00773	4.69886	1.28478
10814	Monoamine oxidase	COG1231	1.69622	1.60608	0.263158	0.956826	1.09377	1.27504	2.67871	1.01292
13864	Monoamine oxidase	COG1231	0.987768	1.05425	0.241546	1.88949	0.475551	1.01741	1.46626	0.637038
39199	Monoamine oxidase	COG1231	0.969026	0.925423	0	1.64644	2.01132	1.06188	0	0.309373
68533	Monoamine oxidase	COG1231	1.79416	2.21571	0.114155	1.18752	0.149831	0.0874234	1.46744	0.203423
36885	Monoamine oxidase	COG1231	1.0113	0.103026	0.093633	0.319565	4.97971	0.143414	20.6369	0.0834263
54537	Monoamine oxidase	COG1231	0.249958	1.47694	0.559284	2.44175	5.27064	2.72752	1.19825	2.39193
3181	Monoamine oxidase	COG1231	7.39598	5.29245	2.70476	4.98942	5.49735	4.86757	6.98214	5.05532
83965	Monoamine oxidase	COG1231	2.20864	3.48349	4.50853	3.40767	3.53109	6.64965	2.84001	1.89457
44631	Monoamine oxidase	COG1231	3.85698	1.36984	0	1.68062	0.126778	0.145043	2.06401	0.0607495
18866	Monoamine oxidase	COG1231	1.37767	0.254703	0.0578704	0.276513	1.36569	0.265026	2.18792	0.25781
72348	Monoamine oxidase	COG1231	2.61653	2.27731	0.138418	1.05763	0.0463461	0.162252	1.75815	0.251693
82952	Monoamine oxidase	COG1231	0.722302	1.55378	0.959091	2.79345	5.71344	2.96933	2.4238	3.20082
3402	N-Dimethylarginine dimethylaminohydrolase	COG1834	4.67996	3.68359	0.809009	2.94068	2.00307	3.77533	4.67868	1.43362
5847	N-Dimethylarginine dimethylaminohydrolase	COG1834	8.55807	5.20556	1.97738	3.45765	3.75709	4.69982	6.59403	2.36856
67382	N-Dimethylarginine dimethylaminohydrolase	COG1834	7.93046	10.8202	3.47106	11.8929	9.87272	17.076	14.802	25.4867
794	Na+/proline symporter	COG0591	3.5233	6.65142	0.817996	8.04593	16.9688	22.0853	10.4933	7.86588
73046	Na+/proline symporter	COG0591	2.97153	5.50421	0.549911	6.33131	3.17426	3.89945	4.96853	2.59992
9731	Na+/proline symporter	COG0591	1.34512	2.33172	24.3763	2.69635	6.02925	10.7729	3.11921	11.2798
6324	Na+/proline symporter	COG0591	1.75663	6.55876	2.65062	5.73754	12.9989	18.6365	6.54896	7.93873
67112	Na+/proline symporter	COG0591	3.7095	3.03785	42.3564	6.07622	16.0759	18.6493	5.80758	22.3077
44363	Oligoendopeptidase F	COG1164	1.17724	0.626044	1.66092	0.694361	0.754322	0.114434	0.240104	0.384049
68870	Oligoendopeptidase F	COG1164	11.0498	3.43985	0.482068	1.04261	0.233291	0.744825	2.37298	0.754242
72213	Ornithine carbamoyltransferase	COG0078	11.3707	12.3424	2.97619	9.89236	4.86336	5.63431	8.38099	4.50345
51437	Ornithine cyclodeaminase/archaeal alanine dehydrogenase, mu-crystallin family	COG2423	8.09599	8.76773	0.976264	7.38383	5.03268	3.4324	8.71431	1.6505
30054	Phenylalanine-4-hydroxylase	COG3186	35.9189	23.4256	15.345	21.3131	58.8906	40.7835	42.5247	50.4335
13094	Phosphoserine phosphatase	COG0560	3.12884	7.85942	7.23308	13.385	3.08722	4.45678	4.05404	2.2219
72909	Phosphoserine phosphatase	COG0560	1.46032	6.78666	6.02963	11.5956	3.15005	3.11059	2.02785	2.84898
13319	Prephenate dehydrogenase	COG0287	10.4089	7.36152	2.51366	3.48476	1.58327	3.80613	4.56005	5.78902
513	Prephenate dehydrogenase	COG0287	0.107666	0.479293	6.15192	0.151016	0	0.390821	0.360237	0.131415
50176	Proline dehydrogenase	COG0506	1.24936	1.32225	0	1.80575	2.14852	3.88931	0.755093	0.662097
32861	Proline dehydrogenase	COG0506	4.41099	5.602	1.60894	4.23792	7.97289	11.8069	4.42989	4.22765
80965	Proline dehydrogenase	COG0506	6.58879	3.65065	0.792593	1.64905	6.95914	0.602938	5.50919	0.305483
23406	Proline racemase	COG3938	6.37641	4.41368	2.04831	4.27197	2.61553	5.24796	4.56783	6.12289
33095	Prolyl oligopeptidase PreP, S9A serine peptidase family	COG1505	3.32463	7.79811	2.39788	6.50366	3.27404	4.45692	4.07552	3.19837
13424	Protease II	COG1770	1.18923	2.61478	0.0615006	2.39117	1.21001	0.848723	1.48716	0.38248
5481	Pyrroline-5-carboxylate reductase	COG0345	2.1594	2.02013	0.147059	1.83965	0.833193	1.31392	1.52983	0.829846
24105	Pyrroline-5-carboxylate reductase	COG0345	3.51776	4.70558	1.04258	3.0808	1.55602	1.02483	1.59773	1.06767
80978	Pyrroline-5-carboxylate reductase	COG0345	6.68926	8.98414	1.58946	8.42365	4.77076	3.44905	3.77294	3.30519
9038	Saccharopine dehydrogenase, NADP-dependent	COG1748	3.30936	2.37189	1.44284	4.25408	9.5604	6.05567	5.76996	10.9332
21026	Selenocysteine lyase/Cysteine desulfurase	COG0520	1.089	1.99902	0.292398	1.52485	0.894203	0.970349	0.900698	0.517575
53185	Selenocysteine lyase/Cysteine desulfurase	COG0520	1.66639	2.78813	1.23043	5.32788	2.12734	1.7047	3.03396	0.597982
75022	Selenocysteine lyase/Cysteine desulfurase	COG0520	2.46113	4.50423	1.46004	5.31969	2.87194	1.71677	3.96196	1.47283
17889	Selenocysteine lyase/Cysteine desulfurase	COG0520	4.84973	2.97267	3.02623	3.0053	3.26105	2.58467	4.33783	1.66099
87909	Selenocysteine lyase/Cysteine desulfurase	COG0520	10.8436	4.89142	4.59091	4.79883	4.98559	3.84423	7.94984	4.03107
36307	Selenocysteine lyase/Cysteine desulfurase	COG0520	0.570785	1.2563	2.96743	4.11386	11.5198	6.21906	1.36811	0.597409
34556	Selenophosphate synthase	COG0709	10.1017	20.4565	8.93176	26.3792	9.38573	8.30955	14.3374	5.664
14253	Spermidine synthase	COG0421	5.69748	7.98364	0.289941	6.97536	2.22248	2.01351	3.27215	1.48323
37145	Threonine aldolase	COG2008	3.42888	5.44299	0.895317	4.17171	6.13052	10.7828	4.41674	7.03835
50229	Threonine aldolase	COG2008	1.42924	2.66296	0.733894	2.71316	3.43204	10.4063	2.36251	5.38589
39713	Threonine dehydratase	COG1171	5.6317	4.44129	0.151515	3.80597	3.94353	3.25593	5.22198	1.78739
52665	Threonine dehydratase	COG1171	3.40256	5.52687	0.27933	4.72348	2.01889	2.49572	1.53071	0.909244
59492	Threonine dehydratase	COG1171	4.6163	5.8159	0.426323	3.17078	3.41368	3.93432	3.42161	1.912
63305	Threonine dehydratase	COG1171	3.10266	1.40693	0.595238	2.2103	0.47657	0.557151	2.03005	0.470246
81037	Threonine dehydratase	COG1171	4.76719	5.60348	0.208333	3.31247	1.35445	2.01987	2.07898	0.93678
85148	Threonine synthase	COG0498	1.47136	0.905612	0	1.17979	0.563898	0.0945468	0.52724	0.219998
37322	Threonine synthase	COG0498	2.034	2.60301	1.00141	3.73745	1.8654	3.65358	4.36779	2.49879
85693	Tryptophan 2,3-dioxygenase (vermilion)	COG3483	10.5972	9.22226	0.341924	7.03351	2.14581	1.66588	5.01258	1.33037
32810	Urease alpha subunit	COG0804	32.5881	14.8775	0.793167	12.494	1.95969	3.81359	10.1373	3.00453
80883	Urease alpha subunit!!!Urease beta subunit	COG0804!!!COG0832	16.2274	8.12195	0.423552	7.46961	0.622606	2.86477	5.84684	0.972223
2676	Urocanate hydratase	COG2987	3.14184	3.35738	0.274725	2.49283	6.11428	3.08576	3.65972	2.03492
41374	Urocanate hydratase	COG2987	12.6629	14.5853	1.30417	8.97039	24.8395	15.2081	16.5416	5.37195
46820	Urocanate hydratase	COG2987	4.39938	4.76117	0.4329	3.39424	11.8174	4.96186	4.77752	3.3364
74943	Urocanate hydratase	COG2987	8.45733	8.74332	1.3354	4.36265	20.2462	9.7116	9.48953	3.68019
83007	V8-like Glu-specific endopeptidase	COG3591	4.72719	2.85642	0.407538	0.910926	1.09299	11.7788	2.85662	5.18854
10191	Xaa-Pro aminopeptidase	COG0006	3.06135	2.8079	0.3663	1.54771	1.488	0.420785	3.38504	0.199086
39678	Xaa-Pro aminopeptidase	COG0006	34.2956	46.6554	3.36264	31.843	23.8297	12.3879	38.4767	6.26796
85703	Xaa-Pro aminopeptidase	COG0006	1.39071	1.09895	0.093633	1.47128	1.5239	0.7142	2.0649	0.327031
12715	Xaa-Pro aminopeptidase	COG0006	1.16718	0.626962	0	0.723431	0.671218	0.216003	0.933894	0.126922
55105	Xaa-Pro aminopeptidase	COG0006	1.15484	2.48638	0.286822	1.45381	0.57232	1.85075	0.899613	0.949702
25643	Xaa-Pro aminopeptidase	COG0006	2.02208	1.4709	0.774319	1.89638	0.042559	0.742983	1.38941	0.509634
87316	Xaa-Pro aminopeptidase	COG0006	15.3597	3.15919	0.934397	3.42627	1.29739	1.47327	4.39636	1.35229
70935	Xaa-Pro aminopeptidase	COG0006	4.46924	1.31317	0.10929	1.04291	0.0717224	0.413464	0.974841	0.389505
72676	Zn-dependent dipeptidase, microsomal dipeptidase homolog	COG2355	6.6211	1.84247	0.557121	3.42044	0.514019	0.663359	3.25561	1.29117
35639	Zn-dependent dipeptidase, microsomal dipeptidase homolog	COG2355	17.757	5.4892	0.337838	3.93413	0.96961	2.96931	8.05354	1.74586
20921	Zn-dependent oligopeptidase	COG0339	2.89011	3.58459	0.222222	3.71178	4.22194	4.16441	3.32955	3.06304
81944	Zn-dependent oligopeptidase	COG0339	3.29887	3.74365	0.599462	4.03316	2.24311	1.38446	3.78771	1.31733
87787	Zn-dependent oligopeptidase	COG0339	1.76027	1.09484	0	1.86779	0.816244	0.762019	1.4212	0.66492
4641	Zn-dependent oligopeptidase	COG0339	5.67035	6.71926	0.37986	6.90292	5.79174	8.37775	7.09739	7.41131
49210	Archaeal aspartate aminotransferase or a related aminotransferase, includes purine catabolism protein PucG	COG0075	5.89071	7.86422	0.827083	4.33446	2.66469	4.38118	3.71956	1.94905
19753	Carbamoylphosphate synthase large subunit	COG0458	1.25951	1.32372	0.756061	2.83896	0.88098	0.196099	1.31578	0.269998
35496	Carbamoylphosphate synthase large subunit	COG0458	1.76971	3.23983	5.69728	2.84297	4.23891	1.81689	2.29914	3.02604
59128	Carbamoylphosphate synthase large subunit	COG0458	1.219	1.08601	1.12057	2.28257	0.724912	0.162942	1.1662	0.157977
70140	Carbamoylphosphate synthase large subunit	COG0458	2.25582	2.89691	6.85976	4.08168	5.82498	3.4151	3.19047	5.60674
42842	Carbamoylphosphate synthase large subunit	COG0458	6.18583	6.02081	10.679	6.66159	13.3318	6.43706	5.13574	8.23893
87833	Carbamoylphosphate synthase large subunit	COG0458	0.628278	0.699677	1.51914	1.7649	0.0739032	0.172484	0.675552	0.150506
2353	Carbamoylphosphate synthase large subunit!!!Carbamoylphosphate synthase small subunit	COG0458!!!COG0505	1.147	1.52556	5.6087	1.8524	3.0245	1.79942	1.81126	1.93694
81697	Phosphoribosylpyrophosphate synthetase	COG0462	8.50425	14.156	3.65639	13.9195	11.0639	10.2527	12.0945	5.28446
29853	Phosphoribosylpyrophosphate synthetase	COG0462	15.2781	20.3673	5.12271	18.4887	13.8139	12.8339	15.0025	7.10183
53947	Phosphoribosylpyrophosphate synthetase	COG0462	0.0893134	0.700123	4.17026	0.653127	0.0771145	0.183652	0.423012	0.534168
26191	Broad specificity phosphatase PhoE!!!Shikimate kinase	COG0406!!!COG0703	8.5398	8.00893	1.7981	11.526	6.1251	8.96531	10.3736	7.25862
44314	Broad specificity phosphatase PhoE!!!Shikimate kinase	COG0406!!!COG0703	4.2627	6.36945	1.0628	6.78833	4.08023	6.76593	6.79033	5.19186
52044	Broad specificity phosphatase PhoE!!!Shikimate kinase	COG0406!!!COG0703	1.41848	1.54181	0.565844	1.26125	1.85265	2.24076	2.27398	1.87824
41072	Dihydroxyacid dehydratase/phosphogluconate dehydratase	COG0129	2.06411	0.521436	0.349398	1.22263	1.19919	3.50928	1.70365	1.06633
48078	Dihydroxyacid dehydratase/phosphogluconate dehydratase	COG0129	4.71509	0.681436	0.382514	1.22195	1.54203	2.875	3.03847	0.972789
87874	Dihydroxyacid dehydratase/phosphogluconate dehydratase	COG0129	7.4267	1.02491	0.155763	0.89949	2.59131	3.60966	4.87227	0.707798
14983	ABC-type branched-chain amino acid transport system, periplasmic component!!!Glycosylphosphatidylinositol transamidase (GPIT), subunit GPI8	COG0683!!!COG5206	4.00258	7.28656	1.16667	5.07452	3.56961	3.64063	3.98034	1.79036
56055	ABC-type branched-chain amino acid transport system, periplasmic component!!!Glycosylphosphatidylinositol transamidase (GPIT), subunit GPI8	COG0683!!!COG5206	46.2346	119.149	35.7997	153.807	52.539	56.8971	79.9913	32.1808
26512	ABC-type branched-chain amino acid transport system, periplasmic component!!!Glycosylphosphatidylinositol transamidase (GPIT), subunit GPI8	COG0683!!!COG5206	0.0663881	0.980676	5.6934	0.546317	0.174301	1.63814	0.318251	0.792523
45989	4-aminobutyrate aminotransferase or related aminotransferase!!!Ser/Thr protein kinase RdoA involved in Cpx stress response, MazF antagonist	COG0160!!!COG2334	2.08492	4.72274	1.53333	4.1531	5.10082	3.20822	2.24679	2.45023
25947	ABC-type amino acid transport/signal transduction system, periplasmic component/domain	COG0834	2.15256	3.10307	3.0339	2.78725	2.96059	1.72961	1.31029	2.44646
57011	ABC-type amino acid transport/signal transduction system, periplasmic component/domain	COG0834	2.43095	1.79804	0.0387597	1.7414	1.63149	1.48713	3.17328	1.23634
4436	ABC-type amino acid transport/signal transduction system, periplasmic component/domain!!!ABC-type amino acid transport/signal transduction system, periplasmic component/domain	COG0834!!!COG0834	1.98918	1.4432	0.0957854	0.324296	1.13148	0.950684	1.90715	1.02413
61152	ABC-type amino acid transport/signal transduction system, periplasmic component/domain!!!ABC-type amino acid transport/signal transduction system, periplasmic component/domain	COG0834!!!COG0834	1.8027	0.638032	0.347222	0.296264	0.683605	0.398869	1.54114	0.307826
69244	ABC-type amino acid transport/signal transduction system, periplasmic component/domain!!!ABC-type amino acid transport/signal transduction system, periplasmic component/domain	COG0834!!!COG0834	3.40468	2.07598	1.19826	1.92583	2.14607	1.66347	2.24826	1.8441
5310	ABC-type amino acid transport/signal transduction system, periplasmic component/domain!!!ABC-type amino acid transport/signal transduction system, periplasmic component/domain	COG0834!!!COG0834	6.97579	6.22	4.77694	4.17426	8.88066	5.33728	7.61405	6.17235
15043	ABC-type amino acid transport/signal transduction system, periplasmic component/domain!!!ABC-type amino acid transport/signal transduction system, periplasmic component/domain	COG0834!!!COG0834	3.01564	1.89112	1.31857	1.47463	2.27891	0.928204	2.40839	1.26882
36660	ABC-type amino acid transport/signal transduction system, periplasmic component/domain!!!ABC-type amino acid transport/signal transduction system, periplasmic component/domain	COG0834!!!COG0834	3.76539	1.80317	0.293686	0.6004	0.842731	0.336245	1.7167	0.392508
42445	ABC-type amino acid transport/signal transduction system, periplasmic component/domain!!!ABC-type amino acid transport/signal transduction system, periplasmic component/domain	COG0834!!!COG0834	6.96862	4.48417	7.39078	4.77426	4.45834	3.53084	5.91747	5.81902
82482	ABC-type amino acid transport/signal transduction system, periplasmic component/domain!!!ABC-type amino acid transport/signal transduction system, periplasmic component/domain	COG0834!!!COG0834	1.04296	0.63744	0.0891266	0.417951	1.78161	1.3071	1.11324	0.990257
55194	Cysteine synthase!!!CBS domain	COG0031!!!COG0517	0.0730269	0.811216	8.32941	0.397509	0.0643393	0.385918	0.466301	0.728518
64468	Cysteine synthase!!!CBS domain	COG0031!!!COG0517	0.146507	0.759364	7.72464	0.211985	0	0.237835	0.295716	0.737882
44234	Serine/threonine protein kinase!!!ABC-type branched-chain amino acid transport system, periplasmic component	COG0515!!!COG0683	8.33764	5.44685	5.66899	4.67098	7.35336	1.60806	7.4398	0.866186
65709	Urea transporter!!!Ca2+-binding protein, EF-hand superfamily	COG4413!!!COG5126	0.139392	0.779303	3.74074	0.0665294	0.126647	1.70931	0.277031	0.521049
58133	Periplasmic component of the Tol biopolymer transport system!!!Dipeptidyl aminopeptidase/acylaminoacyl peptidase	COG0823!!!COG1506	4.49284	6.6979	0.275482	7.50005	5.185	3.20783	9.27122	2.01639
76288	Periplasmic component of the Tol biopolymer transport system!!!Dipeptidyl aminopeptidase/acylaminoacyl peptidase	COG0823!!!COG1506	8.14101	9.97954	14.3715	10.2003	9.4407	14.3744	8.80892	6.21178
65877	Periplasmic component of the Tol biopolymer transport system!!!Dipeptidyl aminopeptidase/acylaminoacyl peptidase	COG0823!!!COG1506	48.0772	22.7106	2.96533	28.9128	16.8213	11.5405	41.4971	8.62244
74396	Periplasmic component of the Tol biopolymer transport system!!!Dipeptidyl aminopeptidase/acylaminoacyl peptidase	COG0823!!!COG1506	11.9087	12.3566	28.814	10.8294	10.8909	7.77227	13.0286	8.74831
85721	Periplasmic component of the Tol biopolymer transport system!!!Dipeptidyl aminopeptidase/acylaminoacyl peptidase	COG0823!!!COG1506	14.527	12.2528	2.98107	19.6904	6.95457	5.01614	18.1715	4.62923
43977	Periplasmic component of the Tol biopolymer transport system!!!Dipeptidyl aminopeptidase/acylaminoacyl peptidase	COG0823!!!COG1506	0.326699	0.579115	0.0842105	0.178432	0.115133	3.34546	0.626451	1.24583
78403	Periplasmic component of the Tol biopolymer transport system!!!Dipeptidyl aminopeptidase/acylaminoacyl peptidase	COG0823!!!COG1506	1.61524	0.812109	0	0.39592	0.443035	6.87864	1.76863	2.24732
42625	Periplasmic component of the Tol biopolymer transport system!!!Periplasmic component of the Tol biopolymer transport system!!!Dipeptidyl aminopeptidase/acylaminoacyl peptidase	COG0823!!!COG0823!!!COG1506	5.54423	6.48666	17.7502	5.97512	4.26914	4.72298	5.56249	4.33455
17516	5-hydroxyisourate hydrolase (purine catabolism), transthyretin-related family	COG2351	12.3153	6.4687	0.694253	5.86872	1.99292	1.83271	7.91973	0.723036
29776	Adenine/guanine phosphoribosyltransferase or related PRPP-binding protein	COG0503	24.5972	18.426	2.26007	16.6085	8.08186	11.2897	14.5552	15.6805
8996	Adenosine deaminase	COG1816	1.03784	1.6359	3.69317	2.22866	0.821012	0.47851	1.04583	0.124267
11593	Adenosine deaminase	COG1816	3.90605	6.37827	0.813008	5.97684	4.47911	3.65481	4.02655	1.80734
43611	Adenosine deaminase	COG1816	4.25533	6.17558	0.940171	6.97994	4.25616	5.27571	5.60093	2.35161
84613	Adenosine deaminase	COG1816	1.8369	3.33152	4.85031	7.05029	2.42452	1.89094	2.42129	1.98273
4723	Adenylate kinase or related kinase	COG0563	2.59968	2.576	1.52973	3.13623	3.77202	1.58547	3.59007	0.642157
20543	Adenylate kinase or related kinase	COG0563	4.97592	6.29577	0.539295	5.8788	6.52348	8.98241	3.71593	4.97411
30716	Adenylate kinase or related kinase	COG0563	31.1505	42.3793	7.82558	40.1631	38.6456	43.4667	42.5503	36.6602
34410	Adenylate kinase or related kinase	COG0563	6.70034	6.65986	0.947867	5.4424	2.17613	4.59013	6.41837	3.29372
46599	Adenylate kinase or related kinase	COG0563	6.48253	7.84685	12.0333	7.30243	10.5339	10.9638	7.36123	8.55523
53445	Adenylate kinase or related kinase	COG0563	1.49289	2.23159	1.05274	2.51868	1.45374	1.12936	1.88332	0.657906
67897	Adenylate kinase or related kinase	COG0563	7.43692	4.05488	1.1746	5.27654	5.83082	4.39744	5.01325	2.28052
71151	Adenylate kinase or related kinase	COG0563	1.00868	3.66162	0.727083	2.91239	3.68736	4.86142	2.9682	2.97183
82897	Adenylate kinase or related kinase	COG0563	2.53685	4.6488	0.956284	4.46855	5.35139	7.55367	4.21956	4.73614
78062	Adenylate kinase or related kinase	COG0563	0.699412	1.14222	0.704225	1.76149	0.974634	0.838936	1.34225	0.765501
13690	Adenylate kinase or related kinase	COG0563	4.293	5.46994	1.49702	6.02753	6.9337	5.22291	6.41251	2.30438
30099	Adenylate kinase or related kinase!!!Adenylate kinase or related kinase	COG0563!!!COG0563	3.04985	2.49508	1.45139	2.73226	3.36516	3.02183	3.85048	1.11127
81905	Adenylosuccinate lyase	COG0015	1.51397	2.02053	0	1.98784	1.16953	0.933938	1.44341	0.434631
75221	Adenylosuccinate lyase	COG0015	1.21194	1.28071	0.11655	1.34927	0.29983	0.0892575	0.912253	0.411228
33294	Adenylosuccinate synthase	COG0104	3.11101	3.64624	7.05305	5.96227	1.28394	1.55531	4.89504	0.665247
34220	ADP-ribose pyrophosphatase YjhB, NUDIX family	COG1051	3.00692	3.56122	0.406953	3.99923	2.76864	2.27556	3.02603	1.0568
45725	ADP-ribose pyrophosphatase YjhB, NUDIX family	COG1051	11.7948	6.36327	0.533333	5.10033	1.86728	1.20082	6.08079	0.950392
81218	ADP-ribose pyrophosphatase YjhB, NUDIX family	COG1051	4.77335	6.77061	0.514212	4.83635	4.47173	1.86807	4.78502	0.803505
62711	ADP-ribose pyrophosphatase YjhB, NUDIX family	COG1051	6.95573	4.56663	0.119904	3.43588	4.40182	2.38748	8.55615	2.45717
41150	ADP-ribose pyrophosphatase YjhB, NUDIX family	COG1051	7.67502	7.41134	1.49015	5.13009	10.2475	5.20361	8.93397	5.61808
7282	AICAR transformylase/IMP cyclohydrolase PurH	COG0138	0	0.252947	3.77931	0.156918	0	0	0.24626	0.204826
26515	AICAR transformylase/IMP cyclohydrolase PurH!!!AICAR transformylase/IMP cyclohydrolase PurH	COG0138!!!COG0138	22.4813	24.7665	2.60771	19.9391	5.93611	49.9155	18.2981	21.7078
7517	AICAR transformylase/IMP cyclohydrolase PurH!!!AICAR transformylase/IMP cyclohydrolase PurH	COG0138!!!COG0138	0.0409722	0.282443	6.94059	0.337917	0.212256	0.210624	0.352756	0.490095
38367	Allantoicase	COG4266	4.00566	2.93728	0.949367	3.80754	0.758715	4.69353	2.86114	4.03766
73120	Allantoicase	COG4266	6.64869	5.02121	1.51515	4.2978	1.95994	5.88683	7.05739	4.45796
732	Anaerobic ribonucleoside-triphosphate reductase	COG1328	2.1255	1.31914	1.27176	0.72317	0.557334	0.487789	2.18795	0.945852
26171	Broad-specificity NMP kinase	COG1936	7.16313	8.81951	0.287091	5.49756	3.64421	4.33527	3.96019	1.78199
16962	CTP synthase (UTP-ammonia lyase)	COG0504	5.095	6.26553	0.385356	4.61243	2.13569	1.02406	1.81635	0.429187
4282	Deoxyadenosine/deoxycytidine kinase	COG1428	2.34789	1.924	0.121655	2.22133	0.265857	0.436951	1.27888	0.48777
74013	Deoxyadenosine/deoxycytidine kinase	COG1428	4.0067	2.59141	0.411215	2.5163	0.643994	1.46804	1.25774	0.955759
60240	Deoxycytidylate deaminase	COG2131	5.79265	4.66988	1.97865	2.85366	2.06038	2.5666	7.18963	1.32552
49291	Deoxyribose-phosphate aldolase	COG0274	4.71923	8.83831	1.29252	5.87787	2.69573	3.43234	3.44284	1.8628
83627	Dihydroorotase or related cyclic amidohydrolase	COG0044	6.00065	5.90939	0.727069	5.26947	4.09722	2.65299	6.7657	2.4876
68292	Dihydroorotase or related cyclic amidohydrolase	COG0044	0.23572	1.00282	1.99578	2.15146	0.346129	0.323135	1.42078	0.187973
71204	Dihydroorotate dehydrogenase	COG0167	5.17389	6.24783	0.126582	3.45443	3.15503	3.23199	4.57722	1.75943
47839	Dihydroorotate dehydrogenase!!!NAD-dependent dihydropyrimidine dehydrogenase, PreA subunit	COG0167!!!COG1146	2.56863	3.8191	0.396825	4.30818	3.57167	6.41078	4.50598	5.62881
4045	DNA/RNA endonuclease G, NUC1	COG1864	0.232994	0.816983	0.347551	1.22284	1.21714	0.564995	0.667898	0.650298
18472	DNA/RNA endonuclease G, NUC1	COG1864	1.75842	2.55281	0.248756	0.764095	0.571371	0.379104	1.24355	0.22164
37941	DNA/RNA endonuclease G, NUC1	COG1864	6.21734	1.96503	2.21727	1.566	1.94753	5.91373	5.47711	1.97197
85999	DNA/RNA endonuclease G, NUC1	COG1864	2.58402	2.30336	1.01546	1.94808	2.03756	1.2573	1.71912	1.3319
40503	Formyltetrahydrofolate synthetase	COG2759	4.89971	3.17737	0.451087	4.79422	1.83206	0.901791	4.00289	0.645647
84349	Glutamine phosphoribosylpyrophosphate amidotransferase	COG0034	2.56329	3.77515	0.385356	2.60016	0.923064	0.147559	1.79433	0.515025
29232	GMP synthase - Glutamine amidotransferase domain	COG0518	1.85294	6.93848	8.02614	11.0321	8.72698	4.04238	4.80584	4.18476
32245	GMP synthase - Glutamine amidotransferase domain!!!GMP synthase, PP-ATPase domain/subunit	COG0518!!!COG0519	1.26549	2.16777	0.896057	1.46672	2.58153	1.50833	1.40911	2.0694
69953	GMP synthase - Glutamine amidotransferase domain!!!GMP synthase, PP-ATPase domain/subunit	COG0518!!!COG0519	3.71543	3.6912	2.224	3.13901	4.26394	2.67427	3.63267	1.79981
60494	Golgi nucleoside diphosphatase	COG5371	2.74278	3.74026	0.65113	2.92801	3.03474	3.85619	1.82372	3.0178
32466	Golgi nucleoside diphosphatase	COG5371	75.5933	9.38431	4.26167	3.43219	2.06495	1.9639	3.65357	6.59493
15107	Golgi nucleoside diphosphatase	COG5371	1.65339	5.60051	18.1985	7.53023	13.4335	13.3869	2.85986	5.66726
54724	Guanylate kinase	COG0194	24.8939	28.344	5.88613	22.4817	15.1837	23.4458	21.6671	22.5626
32350	Guanylate kinase	COG0194	13.6304	13.4151	2.71196	10.7743	9.48843	14.9503	10.6696	14.2946
66738	Guanylate kinase	COG0194	11.452	12.9676	17.6501	17.5598	12.7289	6.66926	12.5849	7.05642
73793	Guanylate kinase	COG0194	5.44699	7.3833	3.51139	7.03084	5.09519	2.63997	6.64622	2.92109
11205	Guanylate kinase	COG0194	1.97001	2.75281	0.0782473	2.29453	1.12355	2.21239	1.84294	1.73876
63883	Hypoxanthine-guanine phosphoribosyltransferase	COG0634	10.8	14.7912	0.292335	8.23247	6.45264	7.32793	12.6906	7.16447
31775	IMP dehydrogenase/GMP reductase	COG0516	22.7552	28.7666	5.1562	29.4987	17.3798	13.8737	25.2829	8.99889
80926	IMP dehydrogenase/GMP reductase	COG0516	36.5262	38.2918	6.92402	30.9676	24.7159	17.2762	34.6242	12.9893
65212	IMP dehydrogenase/GMP reductase	COG0516	0.1254	0.738486	3.44613	0.229829	0.110482	0.451246	0.359482	0.898493
22792	Inosine-uridine nucleoside N-ribohydrolase	COG1957	4.48047	6.69585	0.094162	6.40942	3.64342	3.15273	4.7032	5.08755
50152	Inosine-uridine nucleoside N-ribohydrolase	COG1957	3.41671	1.68326	0	1.89279	0.55481	1.1099	5.60456	0.860863
47422	Inosine/xanthosine triphosphate pyrophosphatase, all-alpha NTP-PPase family	COG0127	19.9845	21.5	1.96682	17.0907	13.2786	14.7153	18.5906	9.76855
68362	NAD kinase	COG0061	4.37097	5.31864	1.36612	4.1126	5.57642	3.98279	7.40134	2.87747
49496	NAD(P)H-hydrate repair enzyme Nnr, NAD(P)H-hydrate epimerase domain!!!NAD(P)H-hydrate repair enzyme Nnr, NAD(P)H-hydrate dehydratase domain	COG0062!!!COG0063	2.47778	3.27819	0.229885	2.96731	1.65347	0.878503	1.88471	0.405555
41677	NAD(P)H-hydrate repair enzyme Nnr, NAD(P)H-hydrate epimerase domain!!!NAD(P)H-hydrate repair enzyme Nnr, NAD(P)H-hydrate dehydratase domain	COG0062!!!COG0063	7.31282	8.09042	1.38808	6.87491	4.45491	6.13968	5.58987	6.1394
76895	Nucleoside 2-deoxyribosyltransferase	COG3613	9.13092	8.30435	1.2375	5.45789	0.892788	1.03706	4.95296	1.85438
9109	Nucleoside diphosphate kinase	COG0105	49.5577	59.202	28.4587	65.3323	38.61	19.9696	40.0536	15.2267
44050	Nucleoside diphosphate kinase	COG0105	2.30402	2.42997	0.517598	2.82223	1.89949	5.30372	3.17599	2.30404
77694	Nucleoside diphosphate kinase	COG0105	8.03433	10.0551	1.39623	5.98663	3.56403	9.74867	7.90511	7.39132
41811	Nucleoside diphosphate kinase	COG0105	6.23071	6.52348	0.209644	4.6379	5.90634	12.181	4.55741	8.58678
66838	Nucleoside diphosphate kinase	COG0105	1.43899	2.15741	0.644567	2.63483	1.74519	3.38065	2.36342	1.23065
71335	Nucleoside diphosphate kinase	COG0105	0	0	1.49425	0.627671	0.150864	1.14258	0.820867	0
14731	Nucleoside permease NupC	COG1972	8.83415	4.41948	0.43617	3.37665	2.96481	1.35514	3.79743	1.49921
54762	Nucleoside permease NupC	COG1972	20.2128	7.07966	0.641026	4.88841	3.95776	1.66715	6.73136	2.53819
58008	Nucleoside permease NupC	COG1972	5.18937	2.94393	0.715393	3.88011	5.32058	1.22889	4.1924	1.18108
68713	Nucleoside permease NupC	COG1972	13.1967	5.55612	0.622848	5.04413	3.32649	1.7342	4.51627	1.80151
85415	Nucleoside phosphorylase	COG0775	5.18166	5.13962	0.980392	6.98578	4.60598	1.69851	7.64877	1.69852
17372	Orotidine-5'-phosphate decarboxylase	COG0284	2.00066	3.11193	1.02821	3.50222	1.57334	0.0677464	1.73594	0.358682
82783	Phosphoribosylamine-glycine ligase	COG0151	0.783342	2.24024	0	1.20014	0.539181	0.269658	1.17349	0.209153
77544	Phosphoribosylaminoimidazole-succinocarboxamide synthase	COG0152	21.8482	36.037	3.08092	46.7437	12.5549	3.75537	11.8888	4.70733
43291	Phosphoribosylaminoimidazole-succinocarboxamide synthase	COG0152	40.9886	65.446	5.18654	74.9849	15.378	6.36317	21.1353	6.12932
18503	Phosphoribosylformylglycinamidine (FGAM) synthase, synthetase domain!!!Phosphoribosylformylglycinamidine (FGAM) synthase, glutamine amidotransferase domain	COG0046!!!COG0047	0.52201	1.24762	1.10442	1.02252	0.263558	0	0.430214	0.268371
34451	Phosphoribosylformylglycinamidine (FGAM) synthase, synthetase domain!!!Phosphoribosylformylglycinamidine (FGAM) synthase, glutamine amidotransferase domain	COG0046!!!COG0047	2.30897	2.84736	1.39795	3.08586	1.03582	0.17786	2.08992	0.284456
62735	Phosphoribosylformylglycinamidine (FGAM) synthase, synthetase domain!!!Phosphoribosylformylglycinamidine (FGAM) synthase, glutamine amidotransferase domain	COG0046!!!COG0047	0.675904	1.50935	1.23045	2.51548	0.199849	0.157578	1.32251	0.0916659
62911	Pseudouridine-5'-phosphate glycosidase (pseudoU degradation)	COG2313	1.11303	0.927472	0.45977	1.01526	0.452593	1.23237	0.410434	0.919669
17522	Purine nucleoside phosphorylase	COG0005	13.656	15.4487	0.634921	9.32442	1.49377	4.72383	6.53848	3.88077
40141	Purine nucleoside phosphorylase	COG0005	12.4762	18.5006	0.481953	11.1925	3.88462	5.3169	6.66544	4.10311
63756	Purine nucleoside phosphorylase	COG0005	1.57525	2.61032	0.551876	1.95737	0.476622	0.336424	1.34003	0.393374
46234	Ribonucleotide monophosphatase NagD, HAD superfamily	COG0647	3.00122	3.34375	0.416667	2.65358	2.83833	2.42832	2.23173	1.81169
50801	Ribonucleotide monophosphatase NagD, HAD superfamily	COG0647	3.43445	10.8509	0.457086	9.56855	2.15741	4.24034	6.20217	1.49388
46896	Ribonucleotide monophosphatase NagD, HAD superfamily	COG0647	6.11079	6.12331	1.29226	6.60701	3.45029	3.5412	5.19539	1.89741
69167	Ribonucleotide monophosphatase NagD, HAD superfamily	COG0647	9.74568	16.704	0.853918	15.7558	5.35118	7.52811	12.4128	3.72726
21635	Ribonucleotide monophosphatase NagD, HAD superfamily	COG0647	0	0.0803652	3.48951	0.0795561	0.0764872	0.0892575	0.0832348	0.415381
83537	Ribonucleotide reductase alpha subunit	COG0209	24.9485	8.57764	1.01272	4.32482	1.94874	2.53717	6.17753	2.17534
17440	Ribonucleotide reductase alpha subunit	COG0209	7.04617	3.15021	0.482201	2.22118	0.475736	1.29621	2.18522	0.8636
49251	Ribonucleotide reductase beta subunit, ferritin-like domain	COG0208	24.4606	17.3447	0.84809	12.6546	1.9853	6.12863	6.98718	3.47657
78681	Ribonucleotide reductase beta subunit, ferritin-like domain	COG0208	0	0.313481	4.13675	0	0	0.654555	0	0.70061
50899	Thymidine kinase	COG1435	7.76218	4.77289	0.247525	4.87501	1.0851	1.6555	2.59028	1.15711
28631	Thymidine kinase	COG1435	0	0.818714	11.4981	0.703044	0	0.285393	0.668684	0.917689
22942	Thymidine phosphorylase	COG0213	4.74927	1.28692	1.12281	3.91079	1.04607	0.750474	15.4465	0.439914
88088	Thymidylate kinase	COG0125	8.08838	7.2043	5.96909	5.92634	5.10521	3.72095	5.15673	1.63644
75901	Thymidylate synthase	COG0207	7.41974	3.02878	0.243309	2.40319	0.878207	1.76644	1.64725	1.18799
73488	Uracil phosphoribosyltransferase	COG0035	10.8387	9.03721	6.91398	11.0453	6.71961	6.03193	7.97281	5.13279
82545	Uridine kinase	COG0572	5.43892	5.52307	0.45045	5.84046	1.25488	0.86242	5.35938	0.802696
65707	Xanthine dehydrogenase, iron-sulfur cluster and FAD-binding subunit A!!!Xanthine dehydrogenase, molybdopterin-binding subunit B	COG4630!!!COG4631	0.283438	0.946799	0.152207	1.08986	0.498438	0.581657	1.7881	0.541105
73423	Xanthine dehydrogenase, iron-sulfur cluster and FAD-binding subunit A!!!Xanthine dehydrogenase, molybdopterin-binding subunit B	COG4630!!!COG4631	0.229899	0.962213	0.0771605	1.105	1.01275	0.471552	2.75302	0.962492
82842	Xanthine dehydrogenase, iron-sulfur cluster and FAD-binding subunit A!!!Xanthine dehydrogenase, molybdopterin-binding subunit B	COG4630!!!COG4631	2.23881	1.99939	0.611423	2.27147	3.95292	2.00636	8.01752	2.02976
79093	Xanthine dehydrogenase, molybdopterin-binding subunit B	COG4631	1.33569	0.662843	0.502008	1.57078	2.17436	0.615124	4.3552	0.98045
70835	Xanthine dehydrogenase, molybdopterin-binding subunit B	COG4631	0.698247	0.79898	0.156495	1.38762	1.32176	0.834142	3.38972	0.695783
31209	Xanthine/uracil permease	COG2233	6.22614	6.81857	4.31962	4.58949	5.69521	2.47602	8.65046	1.74815
7982	Xanthine/uracil permease	COG2233	41.0334	11.5313	0.547731	1.12163	0.102701	0.59924	2.24081	0.612122
59239	1,4-alpha-glucan branching enzyme	COG0296	12.5892	14.9134	2.4096	21.152	6.27031	6.04082	14.0323	6.09936
6148	1,4-alpha-glucan branching enzyme!!!Glycosidase	COG0296!!!COG0366	0.48928	1.04458	0.612745	1.50572	0.84767	1.22382	0.348325	0.264241
43607	3-phosphoglycerate kinase	COG0126	6.25694	7.65822	1.41333	10.5654	13.8788	28.2323	14.5509	32.0089
41582	3-phosphoglycerate kinase	COG0126	0.101	0.768773	6.89548	0.094483	0.0926921	1.07735	0.687929	0.296998
73558	3-phosphoglycerate kinase	COG0126	0.0481185	0.708905	7.33075	0.26457	0.0423941	0.144459	0.59882	0.575577
80068	3-phosphoglycerate kinase	COG0126	0.319323	2.57812	27.5825	1.28191	0.280771	1.14611	1.58415	2.44564
38544	6-phosphofructokinase!!!6-phosphofructokinase	COG0205!!!COG0205	5.12492	3.39786	4.38889	2.23233	6.86319	24.0811	7.57092	29.6558
45752	6-phosphofructokinase!!!6-phosphofructokinase	COG0205!!!COG0205	1.77224	2.24056	1.02041	0.870653	2.61835	11.8404	2.85176	13.0603
87542	6-phosphofructokinase!!!6-phosphofructokinase	COG0205!!!COG0205	1.84898	1.82086	1.64775	0.885917	2.62504	12.4253	3.43233	14.5929
43762	6-phosphogluconate dehydrogenase	COG0362	64.321	166.316	9.87273	249.507	61.4379	193.345	101.572	146.485
76834	6-phosphogluconate dehydrogenase	COG0362	52.727	137.15	10.6198	204.719	56.6042	174.33	74.7947	124.774
64531	6-phosphogluconolactonase/Glucosamine-6-phosphate isomerase/deaminase	COG0363	9.76977	16.3307	1.26667	16.5533	8.26976	5.36795	8.80029	0.911189
86927	6-phosphogluconolactonase/Glucosamine-6-phosphate isomerase/deaminase	COG0363	9.21855	19.6477	0.224467	19.2405	7.70793	4.67577	8.67004	3.43497
9110	ABC-type glycerol-3-phosphate transport system, permease component	COG0395	2.0269	1.27691	0.217865	1.2596	0.142976	0.750813	1.23227	0.291174
28223	ABC-type glycerol-3-phosphate transport system, permease component	COG0395	8.23454	3.51323	0.136447	4.20306	0.51383	0.420785	3.30068	1.92885
54496	ABC-type glycerol-3-phosphate transport system, permease component	COG0395	3.10796	3.63426	5.45244	5.10017	11.4757	7.40894	5.62763	3.47026
4645	Alpha-galactosidase	COG3345	2.24516	1.96205	0.10101	1.53893	1.21574	1.18201	2.01117	0.629995
47495	Alpha-galactosidase	COG3345	1.46032	5.31232	0.48642	3.41633	4.74614	2.2521	3.502	1.30899
54439	Alpha-galactosidase	COG3345	5.29171	9.78825	0.347222	6.2168	5.40503	4.90343	6.57121	2.46879
15919	Alpha-galactosidase	COG3345	48.2412	13.4799	0.340136	3.12197	1.33335	1.74005	7.57716	2.94169
49154	Alpha-glucosidase, glycosyl hydrolase family GH31	COG1501	0.586203	1.65518	0.587771	1.95084	1.87558	0.377628	3.0989	0.0878691
55598	Alpha-glucosidase, glycosyl hydrolase family GH31	COG1501	5.30996	18.2517	1.3151	8.81767	5.30461	14.093	10.1161	9.7287
57019	Alpha-glucosidase, glycosyl hydrolase family GH31	COG1501	5.38544	3.52347	0.333333	1.9306	2.72567	2.10603	3.11967	0.741009
65250	Alpha-glucosidase, glycosyl hydrolase family GH31	COG1501	3.81531	8.09317	0.771318	6.87089	5.84402	4.52077	5.39491	1.63003
24843	Alpha-glucosidase, glycosyl hydrolase family GH31	COG1501	6.39277	10.0126	1.61001	9.91961	7.92052	4.72816	9.02526	7.88452
56689	Alpha-glucosidase, glycosyl hydrolase family GH31	COG1501	18.3174	40.6799	2.3673	16.4155	15.3232	25.1236	21.9659	18.691
10047	Alpha-glucosidase, glycosyl hydrolase family GH31	COG1501	4.09738	15.4417	0.843318	5.74803	2.1079	12.2415	7.05378	7.97651
54740	Alpha-L-fucosidase	COG3669	33.3593	65.3917	7.80321	42.2316	83.7773	61.4201	57.587	56.6514
62861	Alpha-L-fucosidase	COG3669	9.81974	7.72446	1.83081	9.68384	4.71894	4.60851	9.15326	4.05672
76944	Alpha-L-fucosidase	COG3669	2.85906	4.0637	0.165837	3.51031	1.79628	1.17097	3.88225	0.953791
50957	Alpha-L-fucosidase	COG3669	11.8724	9.88073	0.0848644	7.62317	5.57965	2.76851	10.1587	1.75392
51655	Alpha-L-fucosidase	COG3669	30.5284	52.0921	10.5862	38.6436	38.5693	32.557	35.197	18.3422
58726	Alpha-L-fucosidase	COG3669	12.1352	31.9075	4.93873	24.7766	44.7391	36.5927	29.8685	33.8894
70602	Alpha-L-fucosidase	COG3669	9.5863	16.1228	1.69216	18.7394	23.2684	18.3032	18.2713	16.7421
84105	Alpha-L-fucosidase	COG3669	11.8877	23.557	4.82927	24.1793	23.2455	21.0161	17.6205	12.3116
61384	Archaeal fructose-1,6-bisphosphatase or related enzyme of inositol monophosphatase family	COG0483	2.17038	2.47935	1.39627	2.61581	0.84136	0.442717	1.41333	0.205614
79551	Archaeal fructose-1,6-bisphosphatase or related enzyme of inositol monophosphatase family	COG0483	7.447	10.0028	0.409357	14.3903	4.61915	8.3453	7.58257	4.83012
69196	Aryl-phospho-beta-D-glucosidase BglC, GH1 family	COG2730	25.8619	60.3398	9.15826	0.238047	52.5165	101.484	8.81491	114.889
60852	Aryl-phospho-beta-D-glucosidase BglC, GH1 family	COG2730	0	0.993344	3.63333	0.565982	0.205081	1.66568	0.297564	1.02093
85091	Aryl-phospho-beta-D-glucosidase BglC, GH1 family	COG2730	0	0.690498	4.69249	0.400582	0.169457	1.42739	0.222964	1.66904
45491	BadF-type ATPase, related to human N-acetylglucosamine kinase	COG2971	2.32428	4.07016	0.578704	5.35961	0.987429	0.439643	2.97234	0.412497
28408	Beta-galactosidase GanA	COG1874	3.46284	5.04191	1.66222	7.71784	9.90224	7.13923	5.91479	6.01321
30219	Beta-galactosidase GanA	COG1874	3.71072	4.78023	0.457045	4.83444	4.24276	3.49843	5.34675	1.11961
69916	Beta-galactosidase GanA	COG1874	0.0906173	0.890607	0.729927	1.07786	0.958044	0	0.342308	0.108393
84383	Beta-galactosidase GanA	COG1874	6.31528	8.58258	0.432466	5.71787	5.96571	5.85238	5.24775	4.1392
87349	Beta-galactosidase GanA	COG1874	2.63876	5.25838	1.32801	6.70489	9.81598	5.14219	5.37642	5.04896
43245	Beta-galactosidase GanA	COG1874	3.55456	3.26161	0.191571	4.17532	2.32457	0.908138	4.22473	0.426721
17322	Beta-galactosidase GanA	COG1874	6.202	9.91414	2.04728	12.5134	21.3626	9.15012	11.4172	8.03684
55542	Beta-galactosidase GanA	COG1874	13.8443	16.421	1.52715	9.41184	12.2213	12.624	10.1821	7.46916
35928	Beta-galactosidase GanA	COG1874	0.589379	2.77611	1.0101	3.43364	7.73813	25.5508	2.18334	6.21295
51315	Beta-galactosidase GanA	COG1874	0.173121	1.31679	0.764526	1.9935	4.45133	15.2042	0.655188	1.74384
33211	Beta-galactosidase/beta-glucuronidase	COG3250	4.93824	4.7557	0.329966	5.97785	2.48583	3.7621	6.23743	1.45949
67492	Beta-galactosidase/beta-glucuronidase	COG3250	1.72756	2.82895	0.632911	1.96425	1.29129	1.45411	1.75776	0.374693
6034	Beta-galactosidase/beta-glucuronidase	COG3250	0.846271	0.960139	1.04712	1.31039	0.572653	0.334131	1.05815	0.0777481
58734	Beta-galactosidase/beta-glucuronidase	COG3250	5.52828	6.32596	0.305442	4.02265	3.14826	3.82081	7.53652	2.24506
76569	Beta-galactosidase/beta-glucuronidase	COG3250	1.22791	1.80003	1.88485	2.3415	1.72219	0.360997	2.70754	0.119999
62693	Beta-galactosidase/beta-glucuronidase	COG3250	1.73587	3.04096	1.50218	7.68239	5.01891	0.724583	9.14263	0.648466
28178	Beta-glucanase, GH16 family	COG2273	0.0947677	0.404415	4.48007	0.14474	0.0795973	0.486519	0.298624	0.264502
81620	Beta-glucosidase/6-phospho-beta-glucosidase/beta-galactosidase	COG2723	3.28548	4.15676	0.15186	2.87445	1.4077	0.546024	2.82246	0.405243
82242	Beta-glucosidase/6-phospho-beta-glucosidase/beta-galactosidase	COG2723	2.48092	1.75356	0.0446828	1.18401	1.0228	0.639902	2.66133	0.158452
35507	Beta-xylosidase	COG3664	2.60926	3.09334	0.295858	1.45135	2.01409	2.03919	3.43273	0.954259
68671	Beta-xylosidase	COG3507	12.513	2.38005	3.19921	2.55804	1.49374	4.14937	2.62843	2.60093
32708	Broad specificity phosphatase PhoE	COG0406	3.38651	5.424	3.02435	6.64514	2.67099	2.23687	4.50776	2.22138
43892	Broad specificity phosphatase PhoE	COG0406	2.58561	3.8956	0.08726	3.20568	0.757047	0.553321	0.887396	0.558231
51975	Broad specificity phosphatase PhoE	COG0406	4.60953	11.6611	0.819133	9.77667	3.13318	2.85268	3.04236	1.06546
86775	Broad specificity phosphatase PhoE	COG0406	3.11606	3.38898	0.29	4.50511	0.984391	0.418653	2.09961	0.644485
58120	Chitinase, GH18 family	COG3325	1.82873	2.42521	12.4645	4.98712	0.446816	1.48096	1.00539	1.72406
16239	Chitodextrinase	COG3979	2.592	18.0573	3.69456	7.98927	35.6092	40.0645	7.50709	15.7856
10082	Citrate lyase beta subunit	COG2301	0.192474	0.703219	5.71964	0.132285	0.0423941	0.344326	0.138402	0.572123
49996	D-arabinose 1-dehydrogenase, Zn-dependent alcohol dehydrogenase family	COG1064	0.131801	0.881697	10.5755	0.364781	0.167731	0.570094	0.282088	0.833664
53016	D-hexose-6-phosphate mutarotase	COG0676	14.0879	15.6532	0.42735	12.625	6.39994	3.90769	9.68585	1.58272
87724	D-hexose-6-phosphate mutarotase	COG0676	18.0322	15.5486	0.809524	13.0343	5.85556	5.82121	12.0131	3.63822
85868	Di- and tricarboxylate transporter!!!Di- and tricarboxylate transporter	COG0471!!!COG0471	1.20345	2.05218	0.170068	1.6821	0.556928	0.84658	1.39673	0.601572
47645	Dihydroxyacetone kinase	COG2376	1.18483	1.57434	0.146199	1.41009	0.82992	0.220568	0.911487	0.18888
46473	Dihydroxyacetone kinase	COG2376	1.35845	1.15089	0.17452	1.6082	0.687184	0.668263	1.30617	0.152386
32865	Enolase	COG0148	1.02163	0.545098	0	1.22895	1.32367	0.975578	1.59206	0.660205
35222	Enolase	COG0148	44.8522	80.2467	223.458	179.67	137.198	231.651	118.824	240.968
55955	Enolase	COG0148	77.3738	105.933	291.588	231.743	193.838	275.36	168.076	319.642
3910	Fructosamine-3-kinase	COG3001	5.78979	4.52625	0.246914	3.52757	3.96835	2.0649	3.34859	0.329997
8763	Fructosamine-3-kinase	COG3001	11.9097	7.60035	0	6.35948	4.06517	2.2209	7.87951	1.97998
62275	Fructose-1,6-bisphosphatase	COG0158	36.371	38.9923	14.1259	42.5795	26.6081	33.9616	43.0475	31.7673
57202	Fructose/tagatose bisphosphate aldolase	COG0191	0.195366	1.83193	19.8816	0.805937	0.341946	1.87964	1.49972	1.0942
70025	Fructose/tagatose bisphosphate aldolase	COG0191	0	0.825469	4.85714	0.585079	0.164476	0.383874	0.357972	1.10983
86120	Fucose permease	COG0738	0.273851	1.43833	0	1.16442	0.241272	0.0938516	1.13775	0.102639
27798	Fucose permease	COG0738	4.57103	4.53056	0.227331	1.58836	2.79015	2.72784	5.05198	1.21302
32740	Fucose permease	COG0738	1.25387	0.680822	0.95625	0.951362	1.11086	0.597506	1.16422	0.257089
26500	Galactokinase	COG0153	14.5734	26.3907	1.00684	26.7308	13.344	13.9623	17.1623	17.7079
41868	Galactokinase	COG0153	8.82878	5.87721	2.06202	8.34867	4.09866	2.03561	10.2762	0.989992
48763	Galactose mutarotase or related enzyme	COG2017	5.753	7.73936	1.59506	6.9321	5.00864	6.02074	8.21895	3.24717
35209	Galactose-1-phosphate uridylyltransferase	COG1085	12.112	31.3995	5.73406	23.6172	35.4823	25.2975	18.8204	6.46254
31874	Galactose-1-phosphate uridylyltransferase	COG1085	16.8885	37.6523	7.77426	25.014	45.9576	28.9771	22.9147	8.20127
78865	Galactose-1-phosphate uridylyltransferase	COG1085	1.702	2.07444	0.954301	0.638554	0.504544	3.72209	2.38819	5.11842
37835	Glucan phosphorylase	COG0058	12.5006	27.941	11.7481	43.9286	16.8887	12.9612	19.2145	10.2246
66959	Glucan phosphorylase	COG0058	8.05712	19.6689	9.65257	35.2412	11.5716	10.5101	13.8478	7.883
76971	Glucoamylase (glucan-1,4-alpha-glucosidase), GH15 family	COG3387	1.42094	2.05776	0	1.29665	0.527117	2.30056	1.57745	0.715657
53530	Glucoamylase (glucan-1,4-alpha-glucosidase), GH15 family	COG3387	3.44808	3.39196	0.125313	2.80906	0.986858	1.63147	3.30587	1.1143
18846	Glucoamylase (glucan-1,4-alpha-glucosidase), GH15 family	COG3387	4.57516	7.79884	0.977855	5.66201	3.91003	2.16271	5.60087	0.934608
28411	Glucoamylase (glucan-1,4-alpha-glucosidase), GH15 family	COG3387	5.23503	5.5372	0.51462	4.99609	3.06639	2.07177	6.37728	1.84034
40269	Glucoamylase (glucan-1,4-alpha-glucosidase), GH15 family	COG3387	4.63176	4.12675	0.0757576	2.39528	3.37477	3.28378	5.39728	1.98178
73405	Glucoamylase (glucan-1,4-alpha-glucosidase), GH15 family	COG3387	1.7897	2.88413	0.391499	3.44923	1.11946	1.19714	2.03542	0.81774
8908	Glucoamylase (glucan-1,4-alpha-glucosidase), GH15 family	COG3387	22.4057	54.1257	130.255	67.1801	126.652	72.8531	59.6112	92.1173
71096	Gluconate kinase	COG3265	7.47293	12.5543	5.50427	16.3134	9.62403	15.3716	8.95928	17.2563
46818	Glucose-6-phosphate 1-dehydrogenase	COG0364	0.769703	1.81279	0.287356	2.19214	0.716606	0.880263	1.59659	0.256032
32902	Glucose-6-phosphate 1-dehydrogenase	COG0364	20.0863	29.0876	6.17498	33.2849	21.3383	18.8533	27.1678	21.4799
22949	Glucose-6-phosphate isomerase	COG0166	42.5538	42.5369	8.62045	48.9353	24.9797	23.9643	32.8681	6.28811
33161	Glucose/arabinose dehydrogenase, beta-propeller fold	COG2133	1.70116	3.31425	4.2814	3.24891	0.824288	0.921215	2.37189	0.591843
46303	Glucose/arabinose dehydrogenase, beta-propeller fold	COG2133	2.53442	1.51403	1.44479	1.79277	1.72632	0.355648	1.57866	0.413774
61916	Glucose/arabinose dehydrogenase, beta-propeller fold	COG2133	12.9763	14.3198	1.02364	13.6986	6.85195	8.20143	11.6958	9.99471
78376	Glucose/arabinose dehydrogenase, beta-propeller fold	COG2133	0.873068	0.797333	1.30435	0.895902	0.706193	1.55871	0.90369	0.443882
4420	Glucose/arabinose dehydrogenase, beta-propeller fold	COG2133	3.01477	3.8629	10.41	3.53147	2.5698	2.11531	6.27656	1.35273
22519	Glucose/arabinose dehydrogenase, beta-propeller fold	COG2133	3.62673	4.4576	17.5655	9.30702	3.50251	4.86746	3.93587	8.16577
25735	Glucose/arabinose dehydrogenase, beta-propeller fold	COG2133	1.2304	2.13197	3.25	2.79348	0.597826	0.611964	1.37939	0.559413
26776	Glucose/arabinose dehydrogenase, beta-propeller fold	COG2133	1.53714	1.73275	2.85264	1.01925	1.33607	1.68574	1.24152	0.748066
36802	Glucose/arabinose dehydrogenase, beta-propeller fold	COG2133	8.57239	7.87736	4.86687	7.35682	18.0307	8.44558	7.39425	3.47166
62905	Glucose/arabinose dehydrogenase, beta-propeller fold	COG2133	6.41282	4.33252	4.26593	4.94313	8.08386	11.9153	6.47327	9.95998
8310	Glucose/arabinose dehydrogenase, beta-propeller fold	COG2133	1.34478	1.59467	2.43168	0.953933	1.45858	3.59369	3.98404	5.3395
71734	Glucose/arabinose dehydrogenase, beta-propeller fold	COG2133	1.64746	2.0852	0.924177	1.80462	7.35312	14.4193	2.44692	4.31093
42617	Glucose/arabinose dehydrogenase, beta-propeller fold	COG2133	0.36777	2.00944	3.48872	2.04606	0.161187	1.15162	0.626451	0.33496
78028	Glucose/arabinose dehydrogenase, beta-propeller fold	COG2133	0.488763	1.77996	2.03412	2.5521	0.171386	0.351759	0.98126	0.467713
1599	Glucose/arabinose dehydrogenase, beta-propeller fold	COG2133	5.46542	5.32451	2.29899	2.95514	19.6785	31.5599	5.38574	9.95752
19683	Glyceraldehyde-3-phosphate dehydrogenase/erythrose-4-phosphate dehydrogenase	COG0057	0.0947677	0.373306	4.24173	0.25011	0	0.0974337	0.270761	0.226716
25698	Glyceraldehyde-3-phosphate dehydrogenase/erythrose-4-phosphate dehydrogenase	COG0057	0.598292	4.989	64.0141	2.05052	0.387431	2.14678	3.21656	3.81803
37776	Glyceraldehyde-3-phosphate dehydrogenase/erythrose-4-phosphate dehydrogenase	COG0057	1.90169	7.32435	93.9848	3.07166	1.20066	10.0776	4.02253	6.30783
21309	Glycerate-2-kinase	COG2379	0.913072	1.9719	0.691244	1.04853	1.66333	1.23521	1.74644	0.684326
29434	Glycerate-2-kinase	COG2379	1.48285	1.79651	0.731481	1.01862	1.21428	0.886376	2.74531	1.47536
72742	Glycerol uptake facilitator and related aquaporins (Major Intrinsic Protein Family)	COG0580	1.95497	3.35372	0.175439	2.22022	1.3816	0.604602	1.78664	0.625258
31569	Glycerol uptake facilitator and related aquaporins (Major Intrinsic Protein Family)	COG0580	6.2352	19.0794	2.52465	4.67044	74.0319	79.8018	19.9315	88.1907
59462	Glycerol uptake facilitator and related aquaporins (Major Intrinsic Protein Family)	COG0580	5.59873	14.0237	1.83333	4.43462	64.0497	61.6117	12.1686	72.514
67761	Glycerol uptake facilitator and related aquaporins (Major Intrinsic Protein Family)	COG0580	13.8895	18.1006	3.11038	27.5402	2.16146	17.3317	10.1069	28.1381
25831	Glycerol uptake facilitator and related aquaporins (Major Intrinsic Protein Family)	COG0580	0.092993	0.629146	6.09613	0.596522	0	0.269618	0.532273	0.833151
28608	Glycerol uptake facilitator and related aquaporins (Major Intrinsic Protein Family)	COG0580	0	0.788759	11.7871	0.366985	0.141131	0.329389	0.383954	0.862251
37347	Glycogen debranching enzyme (alpha-1,6-glucosidase)	COG3408	9.30344	9.57404	3.29741	9.37779	4.77015	5.14074	5.44748	1.50291
33486	Glycogen debranching enzyme (alpha-1,6-glucosidase)	COG3408	5.17449	8.52589	1.82942	8.06826	2.33234	4.0994	3.6613	1.09945
38611	Glycosidase	COG0366	0.603486	1.42125	0.115741	0.625709	0.530173	0.35455	0.578597	0
84555	Glycosidase	COG0366	9.13579	10.2806	3.35193	8.8549	5.51669	6.94431	10.9939	9.27256
73280	Glycosidase!!!Maltooligosyltrehalose synthase	COG0366!!!COG3280	1.8524	1.56449	0	0.70525	1.13371	0.423695	1.3325	0.246471
67631	Glycosyltransferase, GT2 family	COG1216	4.67473	3.55109	2.10728	4.18709	3.12289	1.93218	4.14264	2.22919
25855	Glycosyltransferase, GT2 family	COG1216	3.47324	1.88626	0	0.648787	0.62501	2.26102	1.56026	3.73368
82701	Glycosyltransferase, GT2 family	COG1216	1.38409	1.16925	0.177305	1.27078	0.232716	0.135785	1.2637	0
5375	Glycosyltransferase, GT2 family	COG1216	1.65865	3.39931	10.0638	4.83051	3.98969	1.32525	2.41445	1.74932
15402	Glycosyltransferase, GT2 family	COG1216	3.94629	3.05868	0.107448	3.25794	3.25005	2.28533	3.68326	1.1423
17197	Glycosyltransferase, GT2 family	COG1216	0.782391	3.39467	2.88462	3.68987	8.19905	7.10531	2.20394	3.23719
32668	Glycosyltransferase, GT2 family	COG1216	4.10854	5.78425	1.87701	5.78074	3.38346	3.17071	4.03966	1.15728
34971	Glycosyltransferase, GT2 family	COG1216	13.9295	11.0131	2.20596	7.72587	9.70252	15.4608	10.2681	17.9056
57997	Glycosyltransferase, GT2 family	COG1216	4.57703	4.81512	2.4031	4.57824	5.36483	4.21371	4.80286	4.65987
80577	Glycosyltransferase, GT2 family	COG1216	2.11764	2.81957	0.0801282	2.20967	2.34056	2.14653	3.1044	2.03401
39519	Hexokinase	COG5026	3.53346	7.76255	1.4563	8.29526	2.63719	2.403	5.15831	2.40964
13365	Hydroxypyruvate isomerase	COG3622	2.60793	4.95357	0.11655	3.81392	1.75921	3.02761	3.49253	3.4269
72337	L-2-hydroxyglutarate oxidase LhgO	COG0579	3.69943	4.69264	0.272586	4.96474	3.17806	4.49298	3.21759	3.58895
47955	L-ascorbate metabolism protein UlaG, beta-lactamase superfamily	COG2220	3.05003	2.42848	2.6553	1.29537	1.97624	0.580173	1.72858	0.506246
61744	L-ascorbate metabolism protein UlaG, beta-lactamase superfamily	COG2220	1.49435	2.37157	1.38426	1.31567	1.41582	0.590917	2.09287	0.547246
49627	L-ascorbate metabolism protein UlaG, beta-lactamase superfamily	COG2220	4.37277	4.25247	0.90381	5.41198	2.27504	0.579113	6.41651	0.592298
74934	L-ascorbate metabolism protein UlaG, beta-lactamase superfamily	COG2220	8.69904	10.3433	0.777169	7.19308	6.84309	5.86436	8.85291	2.97649
52428	Mannose-6-phosphate isomerase, class I	COG1482	3.55106	5.91992	0.884141	4.70878	2.41377	4.11206	2.9258	2.14075
24307	Mannose-6-phosphate isomerase, cupin superfamily	COG0662	10.8066	9.35271	4.80159	4.90003	11.7215	11.3021	10.5338	8.05429
33411	Mannose-6-phosphate isomerase, cupin superfamily	COG0662	5.07018	7.90954	0.599034	8.28178	4.11352	6.73153	4.53505	3.03239
945	Mannose-6-phosphate isomerase, cupin superfamily	COG0662	5.95327	5.76245	0.313364	9.24487	0.705656	1.78811	3.93498	0.958057
56709	N-acetyl-beta-hexosaminidase	COG3525	1.47651	2.00666	0.111111	1.64732	1.62898	1.26787	1.19978	0.730614
68685	N-acetyl-beta-hexosaminidase	COG3525	2.13693	2.40373	1.45719	3.53605	1.94846	1.37403	2.70962	0.243441
73694	N-acetyl-beta-hexosaminidase	COG3525	2.56813	1.73476	0.980276	2.82596	2.20436	1.58604	1.83398	0.441103
73839	N-acetyl-beta-hexosaminidase	COG3525	10.2745	23.5383	1.36054	16.602	20.7637	11.4371	18.0903	7.65325
22479	N-acetyl-beta-hexosaminidase	COG3525	0.980098	0.900846	0.0877193	0.476617	1.15133	0.470246	0.248075	0.390786
14694	N-acetyl-beta-hexosaminidase	COG3525	4.00436	3.56715	0.35461	2.57545	1.35751	1.92544	3.1259	0.315955
15149	N-acetyl-beta-hexosaminidase	COG3525	0.958574	1.09464	1.13416	1.47789	0.638652	0.158066	1.53517	0.36504
17201	N-acetyl-beta-hexosaminidase	COG3525	2.12931	1.60652	2.49906	2.65367	1.4348	0.435978	2.49753	0.708289
41914	N-acetyl-beta-hexosaminidase	COG3525	29.8048	56.172	5.89439	34.8234	51.2771	28.8488	47.4217	17.2317
57216	N-acetyl-beta-hexosaminidase	COG3525	2.72624	2.64216	9.1381	3.22573	1.80628	2.14578	3.01781	1.11077
88264	N-acetyl-beta-hexosaminidase	COG3525	1.40682	2.20163	0.574899	1.89118	0.930366	0.67178	2.33859	0.488182
29467	N-acetylglucosamine-6-phosphate deacetylase	COG1820	2.11865	4.90275	0.0998004	4.58672	1.17498	1.67993	2.13747	0.711372
58118	N-acetylglucosamine-6-phosphate deacetylase	COG1820	3.74966	6.38004	0	5.80624	2.89646	1.74202	3.7449	0.549996
44177	N-acetylglucosaminyl deacetylase, LmbE family	COG2120	4.69069	5.38925	0.45045	4.14577	3.24681	3.44853	4.55729	3.275
68909	Na+/melibiose symporter or related transporter	COG2211	2.63751	2.60355	0.104822	3.91811	1.78855	3.36836	4.19061	6.71514
9225	Na+/melibiose symporter or related transporter	COG2211	1.73599	2.07872	0.363636	3.30013	4.0376	1.56401	3.23304	1.99062
24436	Na+/melibiose symporter or related transporter	COG2211	3.53034	6.69583	0.229581	5.36128	2.00355	7.30665	3.61807	2.29337
30250	Na+/melibiose symporter or related transporter	COG2211	10.5184	8.45463	0.248756	7.70321	4.08993	5.6491	11.1541	9.01188
31307	Na+/melibiose symporter or related transporter	COG2211	3.65863	2.60426	1.04789	3.43219	2.06368	0.539316	3.03499	0.167323
65228	Na+/melibiose symporter or related transporter	COG2211	7.2568	6.44584	0.293144	5.56562	7.38642	14.1461	4.42675	12.694
73941	Na+/melibiose symporter or related transporter	COG2211	1.38718	2.16781	1.05967	1.93342	1.53504	1.04307	2.13345	0.636935
41339	Na+/melibiose symporter or related transporter	COG2211	1.66761	2.81545	6.40865	2.78506	5.93053	6.36473	4.44859	6.27979
47788	Na+/melibiose symporter or related transporter	COG2211	0.928981	1.40721	0.0907029	0.154783	1.85866	3.88645	1.69389	5.33384
55626	Na+/melibiose symporter or related transporter	COG2211	1.82833	2.4785	0	0.775672	3.0178	7.54419	1.41208	2.56273
75987	Pectate lyase	COG3866	17.9537	1.43855	0.457413	0.964672	0.241526	1.25303	4.09569	0.911605
17553	Pentose-5-phosphate-3-epimerase	COG0036	9.06434	17.4242	5.90868	28.9431	13.0053	17.4043	12.3819	19.1828
19473	Phosphoenolpyruvate synthase/pyruvate phosphate dikinase!!!Phosphoenolpyruvate-protein kinase (PTS system EI component in bacteria)	COG0574!!!COG1080	0.311229	2.74484	26.8106	1.07491	0.21266	0.635702	1.34807	1.56937
66744	Phosphoenolpyruvate synthase/pyruvate phosphate dikinase!!!Phosphoenolpyruvate-protein kinase (PTS system EI component in bacteria)	COG0574!!!COG1080	0.245992	2.92173	29.1821	1.31673	0.756522	2.3684	1.84931	2.19998
58845	Phosphoglucomutase	COG0033	4.44428	4.92582	0.227188	8.08051	2.08977	3.35282	5.06292	2.60329
72562	Phosphoglucomutase	COG0033	2.44352	3.57369	0.0801282	5.67733	1.20525	2.20544	2.03946	2.07042
20974	Phosphoglycerate mutase (BPG-independent, AlkP superfamily)	COG0696	4.7603	9.33505	21.6241	15.3343	10.6496	17.1929	8.185	13.8153
54449	Phosphomannomutase	COG1109	3.17944	3.21087	0.396491	2.72079	2.06434	2.79057	3.17861	1.15048
65366	Phosphomannomutase	COG1109	1.8703	3.07057	0.335008	2.96476	0.769485	2.11148	3.04443	1.34321
13957	Phosphomannomutase	COG1109	1.18503	2.3329	0.301515	2.37769	1.68738	2.26036	2.26474	1.75094
5100	Predicted arabinose efflux permease, MFS family	COG2814	2.87567	6.26626	0.454545	4.33549	2.58229	5.44203	3.98953	1.82249
10458	Predicted arabinose efflux permease, MFS family	COG2814	2.1239	4.06424	1.87688	10.0288	3.00244	3.90734	3.53003	6.81088
40416	Predicted arabinose efflux permease, MFS family	COG2814	2.31864	4.81004	0.0841751	2.00526	1.98756	1.73021	3.06101	1.12499
40824	Predicted arabinose efflux permease, MFS family	COG2814	0.31557	0.552131	0.322581	0.870488	0.705656	1.47731	0.305627	0.287417
41328	Predicted arabinose efflux permease, MFS family	COG2814	1.90328	1.36315	0.116144	1.14558	1.79119	1.86699	1.82479	0.515348
44137	Predicted arabinose efflux permease, MFS family	COG2814	1.33496	2.7361	1.47679	2.86933	2.68111	1.56963	2.21855	1.07991
49065	Predicted arabinose efflux permease, MFS family	COG2814	2.71301	2.82879	2.36351	6.669	2.90697	0.706411	2.69244	1.78199
50411	Predicted arabinose efflux permease, MFS family	COG2814	1.34667	2.23213	0.507345	6.85214	1.81528	1.81636	1.69057	4.9805
51282	Predicted arabinose efflux permease, MFS family	COG2814	0.656855	1.42311	1.49735	1.20266	2.25119	1.35067	0.944649	1.17542
57961	Predicted arabinose efflux permease, MFS family	COG2814	1.38649	1.92642	0.0778816	2.3593	1.45972	0.772986	1.98005	0.663387
57983	Predicted arabinose efflux permease, MFS family	COG2814	1.49546	0.524162	2.37739	1.70648	0.722892	0.806908	1.28739	0.682753
67772	Predicted arabinose efflux permease, MFS family	COG2814	2.19523	5.74964	9.18269	8.19001	5.18698	2.50244	5.70751	5.63867
69405	Predicted arabinose efflux permease, MFS family	COG2814	1.24441	1.44963	0.19246	1.55615	1.16278	1.44353	0.779335	0.441961
70746	Predicted arabinose efflux permease, MFS family	COG2814	13.3581	12.2683	1.14783	15.4206	8.25557	12.0091	21.5985	20.2165
71523	Predicted arabinose efflux permease, MFS family	COG2814	0.890496	1.08123	1.39803	0.384018	0.369204	0.538558	0.499205	0.250631
77256	Predicted arabinose efflux permease, MFS family	COG2814	1.82334	4.50028	3.47648	6.40296	4.28649	3.2857	2.92088	3.45829
8289	Predicted arabinose efflux permease, MFS family	COG2814	1.23968	2.00677	8.56429	1.8625	3.98444	2.81898	1.44361	2.96361
60357	Predicted arabinose efflux permease, MFS family	COG2814	9.84598	10.4711	0.938967	9.92322	6.36542	6.01338	9.69473	2.71063
69714	Predicted arabinose efflux permease, MFS family	COG2814	8.23032	12.0323	18.5884	14.6391	28.6909	5.00342	12.1406	10.2374
18678	Predicted arabinose efflux permease, MFS family	COG2814	6.58514	10.2404	27.9209	20.1336	15.1886	10.3215	12.0747	10.3217
25832	Predicted arabinose efflux permease, MFS family	COG2814	7.83664	15.1295	4.85802	14.3072	15.8854	16.0592	8.62877	12.5044
34369	Predicted arabinose efflux permease, MFS family	COG2814	6.08545	2.87951	0.310559	3.10487	1.28671	0.713505	5.90767	0.368941
42490	Predicted arabinose efflux permease, MFS family	COG2814	4.56978	12.4743	5.01812	6.2676	9.0753	13.9472	7.7412	8.59518
56671	Predicted arabinose efflux permease, MFS family	COG2814	6.65953	11.4573	22.7364	10.8959	26.7549	34.1575	14.0997	34.1699
57764	Predicted arabinose efflux permease, MFS family	COG2814	1.17194	3.15774	1.34794	4.74867	1.2421	0.729361	1.74798	0.197998
58501	Predicted arabinose efflux permease, MFS family	COG2814	2.09919	1.86668	0.699856	2.2167	4.41579	7.81687	3.3791	8.03758
58614	Predicted arabinose efflux permease, MFS family	COG2814	1.42634	1.67855	0.502146	1.01656	1.80965	1.43415	1.0508	0.405344
61283	Predicted arabinose efflux permease, MFS family	COG2814	5.90611	9.23156	3.15764	17.6529	6.50495	12.162	14.5014	19.8913
69993	Predicted arabinose efflux permease, MFS family	COG2814	10.6446	3.62959	0.229358	1.08755	1.95975	1.72253	7.73777	1.81468
70738	Predicted arabinose efflux permease, MFS family	COG2814	3.53061	5.64556	2.25701	7.42451	2.90104	3.81602	4.2193	1.04088
73108	Predicted arabinose efflux permease, MFS family	COG2814	1.26839	1.64778	0.169492	2.59693	1.21019	1.00726	1.44768	0.45204
86376	Predicted arabinose efflux permease, MFS family	COG2814	2.90672	3.66267	1.26437	3.87665	6.77457	6.92591	4.33664	3.42776
22168	Predicted arabinose efflux permease, MFS family	COG2814	0.528506	2.43991	2.85714	5.1812	5.5204	2.72599	2.7886	3.37092
23086	Predicted arabinose efflux permease, MFS family	COG2814	0.614054	5.26365	3.16846	11.56	9.0277	17.809	2.34212	16.9321
23122	Predicted arabinose efflux permease, MFS family	COG2814	0.59117	1.10381	1.26984	1.29476	3.95527	2.91137	3.34406	2.40285
71001	Predicted arabinose efflux permease, MFS family	COG2814	5.51539	2.72343	0	0.819681	0.549172	1.65342	4.85864	1.05503
26549	Predicted arabinose efflux permease, MFS family	COG2814	3.89838	6.87749	1.09221	11.1024	45.3981	16.0359	22.4534	23.2748
30136	Predicted arabinose efflux permease, MFS family	COG2814	8.50408	7.02196	18.5643	2.3885	9.31583	2.50887	8.7479	0.253365
60314	Predicted arabinose efflux permease, MFS family	COG2814	0.790432	3.3604	0.152905	5.57763	0.954287	8.99439	0.815709	6.17837
82927	Predicted arabinose efflux permease, MFS family	COG2814	1.0313	5.59416	0.891667	6.74872	2.48754	7.29817	3.13038	6.65487
34305	Predicted arabinose efflux permease, MFS family	COG2814	0.0973692	0.950254	7.67974	0.223069	0	0.250271	0.606798	0.640583
47932	Predicted arabinose efflux permease, MFS family	COG2814	0.18392	0.452806	8.13333	0.168541	0	0.0945468	0.176334	0.219998
57279	Predicted arabinose efflux permease, MFS family	COG2814	0	0.447679	2.92647	0.578865	0.0804241	0.364144	0	0.755597
44792	Pyruvate kinase	COG0469	0.145995	0.63574	8.17867	0.227531	0	0.255276	0.475151	0.653395
70221	Pyruvate kinase	COG0469	0.0906173	0.267718	8.34307	0.0830404	0.079837	0.186333	0.26064	0.32518
29538	Ribose 5-phosphate isomerase	COG0120	6.88621	6.25233	0.700521	5.00478	4.74507	3.82216	7.54977	1.90148
69389	Ribulose 1,5-bisphosphate carboxylase, large subunit, or a RuBisCO-like protein	COG1850	0.54871	2.22495	54.3959	0.989318	0.362575	0.211555	2.8895	1.29957
3896	Ribulose kinase	COG1069	0.66211	1.13944	0.111111	1.42889	0.508966	0.850921	1.03156	0.395997
21712	Ribulose kinase	COG1069	5.37646	5.11789	1.79487	5.95255	5.39985	4.15904	6.15272	1.89393
42494	Ribulose-5-phosphate 4-epimerase/Fuculose-1-phosphate aldolase	COG0235	2.94417	2.53211	0.13947	0.833961	1.15692	1.38853	1.256	0.953126
54225	Ribulose-5-phosphate 4-epimerase/Fuculose-1-phosphate aldolase	COG0235	7.27291	9.10701	0.452659	14.3999	1.61639	0.74199	7.85663	1.04007
83762	Sugar (pentulose or hexulose) kinase	COG1070	1.45751	2.35937	0.092081	1.41358	1.2672	1.64167	1.91296	0.902479
13285	Sugar lactone lactonase YvrE	COG3386	6.56665	5.60262	0.574561	4.69551	3.08327	2.1497	6.77382	0.984782
69069	Sugar lactone lactonase YvrE	COG3386	12.3335	10.8211	1.70408	9.50753	4.98669	5.28787	8.35852	1.6941
20575	Sugar lactone lactonase YvrE	COG3386	4.5704	0.768377	0.14245	0.716948	1.55246	1.42693	2.45783	1.14484
31311	Sugar lactone lactonase YvrE	COG3386	8.12204	7.43899	1.7958	6.16177	5.12396	4.57198	4.6538	2.34922
80540	Sugar lactone lactonase YvrE	COG3386	6.60887	8.49352	1.85048	6.83552	6.33346	8.39987	10.1973	7.88807
6637	Sugar or nucleoside kinase, ribokinase family	COG0524	11.9392	14.0217	2.01163	11.351	5.07966	2.03726	8.82082	3.31993
83418	Sugar or nucleoside kinase, ribokinase family	COG0524	17.9024	27.6463	17.0681	45.1324	6.20653	6.48998	13.6037	5.84673
87283	Sugar or nucleoside kinase, ribokinase family	COG0524	2.70256	3.6693	2.77778	1.89317	1.47238	1.71821	1.60074	1.0452
232	Sugar or nucleoside kinase, ribokinase family	COG0524	8.9859	13.5589	10.8643	23.3705	3.55062	3.84069	8.12127	2.83416
33532	Sugar or nucleoside kinase, ribokinase family	COG0524	0	0.445528	3.01227	0	0	0	0.33298	0.901925
39506	Sugar or nucleoside kinase, ribokinase family	COG0524	0	0.727724	4.74603	0.27087	0.13021	0	0.212546	0.791994
17782	Sugar phosphate permease	COG2271	1.31407	3.76692	0.278302	2.49962	2.43312	1.28481	2.58151	0.350233
20954	Sugar phosphate permease	COG2271	2.53218	1.24004	0.312169	0.45145	1.55558	2.20226	2.99832	0.306426
37533	Sugar phosphate permease	COG2271	0.728443	3.14094	0	1.16777	0.160848	0.469258	1.31278	0.10919
38133	Sugar phosphate permease	COG2271	5.12216	5.93549	2.87073	6.86904	8.08673	8.66827	7.80021	5.02114
51719	Sugar phosphate permease	COG2271	3.77498	3.797	0.530786	1.22751	0.62282	1.54467	4.23944	1.02341
72815	Sugar phosphate permease	COG2271	1.20642	1.46859	1.89162	2.29624	2.56197	0.925572	2.79674	1.10235
62236	Sugar phosphate permease	COG2271	1.6935	5.11336	0.508906	3.33567	6.16768	3.21239	4.03234	1.13131
425	Sugar phosphate permease	COG2271	3.21404	5.83824	0.715476	11.3428	3.78756	2.1384	4.43371	1.84828
30926	Sugar phosphate permease	COG2271	8.83413	10.4104	4.01594	9.82461	7.91434	3.80067	12.6604	2.21683
31979	Sugar phosphate permease	COG2271	0.421482	1.129	0.462963	1.26336	1.07891	0.708313	1.20863	0.776411
49120	Sugar phosphate permease	COG2271	3.00931	4.89257	0.350269	5.67197	2.1643	3.89812	3.01605	2.67915
53387	Sugar phosphate permease	COG2271	2.10673	4.58933	3.91889	5.3985	3.82139	1.75157	2.93273	1.03765
53918	Sugar phosphate permease	COG2271	8.12062	8.14035	1.45509	8.48248	10.0592	6.38191	7.93152	3.11087
60057	Sugar phosphate permease	COG2271	4.47975	12.1402	12.6186	15.2734	14.6026	9.53604	10.6066	10.9981
64317	Sugar phosphate permease	COG2271	5.37842	8.8976	0.395648	6.75908	4.4283	4.58513	6.72902	3.28548
75113	Sugar phosphate permease	COG2271	4.37702	2.19365	0.12987	0.953855	4.03018	3.13493	6.08979	1.73339
659	Transketolase	COG0021	9.92399	11.5813	5.34979	15.4033	4.3143	2.74343	9.67782	4.01313
26689	Transketolase	COG0021	30.4852	46.5288	26.1017	81.5492	54.7627	33.2319	63.9525	18.1362
60553	Transketolase	COG0021	57.8887	79.7523	38.4744	129.97	92.8236	52.7216	96.9759	28.6195
61208	Transketolase	COG0021	26.6679	29.926	10.6481	30.1743	9.32254	5.82172	21.5331	10.6589
6289	Transketolase	COG0021	0.100523	0.84145	9.95682	0.414529	0.0442821	0.102317	0.33732	0.541089
57480	Transketolase	COG0021	0	1.00571	11.3393	0.812609	0.13021	0.0759751	0.70707	0.793762
6913	Trehalose and maltose hydrolase (possible phosphorylase)	COG1554	1.18973	1.4319	0.126263	1.93832	0.329787	0.43513	1.53201	0.224998
16338	Trehalose and maltose hydrolase (possible phosphorylase)	COG1554	1.54334	14.4271	0.666211	17.2889	4.45785	2.58206	2.32621	1.23222
13539	Triosephosphate isomerase	COG0149	29.6024	32.5164	5.90113	22.2006	24.6784	23.5622	24.489	22.1679
6234	Triosephosphate isomerase	COG0149	0.248291	0.304422	6.14833	0.329919	0.273442	0.127638	0.238052	0.721704
56498	Triosephosphate isomerase	COG0149	0.159844	0.727249	7.62518	0.094723	0.185894	0.219121	0.153252	0.637334
46923	UDP-N-acetylglucosamine pyrophosphorylase	COG4284	6.98332	7.66819	6.9281	10.163	14.2113	3.02628	9.62382	2.15818
73445	UDP-N-acetylglucosamine pyrophosphorylase	COG4284	3.78224	3.91408	1.68672	2.97843	2.73689	7.14966	5.16733	4.56662
8703	UDP-N-acetylglucosamine pyrophosphorylase	COG4284	6.47667	3.91225	0.546841	3.4308	3.57297	6.66555	6.45851	5.5226
27629	UDP-N-acetylglucosamine pyrophosphorylase	COG4284	10.3783	12.1163	5.73843	17.9234	5.89643	7.03059	12.7786	1.80639
36659	UDP-N-acetylglucosamine pyrophosphorylase	COG4284	9.4214	6.40675	1.30581	4.05798	4.53964	6.55053	8.00421	5.02171
36823	UDP-N-acetylglucosamine transferase subunit ALG13	COG5017	2.48106	3.91042	1.29851	5.00737	1.80227	1.11064	2.68963	1.69555
81814	UDP-N-acetylglucosamine transferase subunit ALG13	COG5017	2.30784	3.21005	1.60256	3.42754	1.40227	1.30747	2.97107	0.951916
18822	UDP-N-acetylglucosamine transferase subunit ALG13	COG5017	7.01961	9.91913	1.09441	11.9052	3.67708	3.62699	6.3008	2.53907
29765	UDP:flavonoid glycosyltransferase YjiC, YdhE family	COG1819	1.04882	0.693496	1.00575	1.07881	0.282871	0.638191	0.51099	1.03437
5088	UDP:flavonoid glycosyltransferase YjiC, YdhE family	COG1819	1.09867	4.5372	2.46858	9.24879	6.60943	1.51779	4.69106	3.42828
67771	UDP:flavonoid glycosyltransferase YjiC, YdhE family	COG1819	2.53949	1.3518	0.155063	3.25815	1.20868	13.524	6.34829	5.70875
19750	UDP:flavonoid glycosyltransferase YjiC, YdhE family	COG1819	0.1881	0.361833	3.90572	0.114914	0.203286	0.193391	0.120228	0.374997
14821	Deoxyribose-phosphate aldolase!!!Sugar or nucleoside kinase, ribokinase family	COG0274!!!COG0524	3.95444	6.31926	6.0683	7.30394	10.1577	7.86595	5.63389	4.22336
72070	1,4-dihydroxy-2-naphthoate octaprenyltransferase	COG1575	0.986038	2.09417	0.108453	1.24761	1.37846	0.609488	1.21304	0.213156
55126	2-polyprenyl-3-methyl-5-hydroxy-6-metoxy-1,4-benzoquinol methylase	COG2227	6.97026	7.84741	0.743056	5.15025	2.53162	4.23599	4.55026	2.16406
12424	2-polyprenyl-3-methyl-5-hydroxy-6-metoxy-1,4-benzoquinol methylase	COG2227	1.93735	5.40429	2.49433	4.32618	14.5449	48.7039	5.49948	30.7544
47971	5,10-methylene-tetrahydrofolate dehydrogenase/Methenyl tetrahydrofolate cyclohydrolase	COG0190	4.84121	4.19611	1.27458	4.50877	1.57486	1.4182	4.57953	1.41216
83178	7-keto-8-aminopelargonate synthetase or related enzyme	COG0156	3.80064	6.5284	1.08497	6.96422	4.64243	7.89855	5.20446	2.9098
58819	7-keto-8-aminopelargonate synthetase or related enzyme	COG0156	3.92731	6.40483	7.6334	6.4557	4.2383	1.94462	4.45035	1.85022
65700	7-keto-8-aminopelargonate synthetase or related enzyme	COG0156	53.2954	82.8442	388.193	72.4912	319.883	129.147	403.017	137.182
25058	Cob(I)alamin adenosyltransferase	COG2096	6.19487	8.09193	0.416667	9.36999	2.04671	2.79208	3.93678	1.57409
60131	Cobalamin biosynthesis protein CobN, Mg-chelatase	COG1429	1.16218	1.66614	0.0584795	1.35401	0.525008	0.313497	1.88854	0.311587
60841	Cobalamin biosynthesis protein CobN, Mg-chelatase	COG1429	3.1181	1.60358	0.106326	1.65912	1.03446	0.222705	2.17398	0.299366
54690	Cobalamin biosynthesis protein CobN, Mg-chelatase	COG1429	0.489879	3.5977	0.657023	3.51082	119.372	22.8634	2.70786	16.9798
86550	Coproporphyrinogen III oxidase	COG0408	4.73214	7.3242	0.664962	5.761	5.37317	7.03414	4.82496	1.67185
67598	Demethoxyubiquinone hydroxylase, CLK1/Coq7/Cat5 family	COG2941	6.60157	7.51151	0.2	5.76198	5.58171	14.4629	8.36894	11.4261
48851	Demethoxyubiquinone hydroxylase, CLK1/Coq7/Cat5 family	COG2941	0.387955	0.382055	1.40104	0.373292	30.4751	57.1101	15.1609	77.7252
52469	Demethoxyubiquinone hydroxylase, CLK1/Coq7/Cat5 family	COG2941	0.17363	0.0854949	1.10723	0.19889	15.2646	40.3578	7.96474	56.9041
30649	Dephospho-CoA kinase	COG0237	13.4757	12.5238	7.42786	13.2421	16.2237	20.4589	17.5009	20.119
7330	Dihydrofolate reductase	COG0262	3.67237	2.63846	0	1.95843	1.10866	0.400958	1.65265	0.155496
46316	Dihydrofolate reductase	COG0262	13.427	10.2144	32.7785	12.5523	9.69007	3.19507	8.65893	2.42005
15088	Geranylgeranyl pyrophosphate synthase	COG0142	3.8904	5.62385	0.257028	3.82142	2.15195	4.2136	2.2156	3.52998
34400	Geranylgeranyl pyrophosphate synthase	COG0142	1.76744	2.35185	0.74386	2.43697	1.84732	3.53356	1.58242	4.03135
68126	Geranylgeranyl pyrophosphate synthase	COG0142	1.63344	3.22656	0.35461	2.90949	1.16079	3.04376	1.36753	1.64297
27704	Geranylgeranyl pyrophosphate synthase	COG0142	4.7837	8.08092	0.450812	6.37933	4.12247	2.42037	4.07893	1.64242
32391	Geranylgeranyl pyrophosphate synthase	COG0142	5.2757	5.28885	1.24409	4.69842	5.46884	5.16482	4.91661	4.26554
74655	Glutamine amidotransferase PdxT (pyridoxal biosynthesis)	COG0311	6.89223	8.95643	1.57471	8.80308	3.60566	8.78503	8.39337	14.8217
35109	GTP cyclohydrolase I	COG0302	8.53185	13.6829	3.97619	15.6926	15.4377	17.4877	12.72	10.3722
30037	Heme A synthase	COG1612	2.7826	4.19457	0.374065	4.1364	2.48539	1.77866	2.51587	0.70287
51429	Heme oxygenase	COG5398	5.97745	22.9398	49.9775	32.8028	10.8401	8.44654	10.5627	4.96267
87652	Heme oxygenase	COG5398	2.74268	18.8761	49.5589	27.2826	7.8809	7.07107	6.78172	5.2401
80573	Hydroxyethylthiazole kinase, sugar kinase family	COG2145	6.75707	2.30892	0.31746	3.42704	1.59482	0.24312	4.93107	0.490753
81700	Lipoate synthase	COG0320	2.62105	3.52653	0.234742	2.71434	1.616	1.70244	2.34363	1.7778
87610	Lipoate synthase	COG0320	4.25874	4.04513	0.326087	5.70805	3.1101	2.41125	4.56179	1.53664
28084	Lipoate-protein ligase A	COG0095	7.88903	10.7288	2.79651	12.6769	4.53532	5.80457	5.22191	3.5398
50616	Lipoate-protein ligase A	COG0095	6.28058	8.53152	2.49598	10.2526	3.75307	5.60839	4.86572	3.04154
21055	Lipoate-protein ligase B	COG0321	1.28536	2.46006	0.70935	1.79805	1.19781	0.622625	0.868017	0.724385
41185	Molybdopterin converting factor, small subunit	COG1977	6.49739	4.95465	0.175439	3.6836	1.95497	4.26446	3.76372	0.612753
8120	Molybdopterin or thiamine biosynthesis adenylyltransferase	COG0476	1.57989	2.02309	0.106157	0.865196	0.625607	0.812982	1.8938	0.662097
15580	Molybdopterin or thiamine biosynthesis adenylyltransferase	COG0476	0.657725	1.13028	0.766004	1.05478	1.88041	0.661014	1.95801	0.0983436
56286	Molybdopterin or thiamine biosynthesis adenylyltransferase	COG0476	1.99631	2.20924	0.41876	1.93916	1.58624	1.91008	2.09342	0.522358
61432	Molybdopterin or thiamine biosynthesis adenylyltransferase	COG0476	0.810621	1.44576	0.207684	1.8408	1.49447	0.754695	1.85547	0.185045
73520	Molybdopterin or thiamine biosynthesis adenylyltransferase	COG0476	3.06226	5.78439	1.1431	4.93443	2.49025	4.73551	6.11961	1.62449
31914	Molybdopterin or thiamine biosynthesis adenylyltransferase	COG0476	10.2305	9.71284	7.72736	7.95491	8.91955	10.4559	11.2182	5.49768
58576	Molybdopterin or thiamine biosynthesis adenylyltransferase	COG0476	14.9348	15.5874	2.15935	11.6194	12.568	12.8979	15.5775	5.24612
85070	Molybdopterin or thiamine biosynthesis adenylyltransferase	COG0476	11.1039	0.973195	16.5672	1.46593	10.6743	0.508013	6.43687	0.59104
86268	Molybdopterin or thiamine biosynthesis adenylyltransferase	COG0476	19.1564	1.15993	19.2534	2.34958	14.8219	0.474687	10.3946	0.801403
18673	Molybdopterin synthase catalytic subunit!!!Molybdopterin converting factor, small subunit	COG0314!!!COG1977	13.8759	10.0413	0.475904	9.0601	4.06671	7.41685	8.09949	2.23643
75540	Nicotinamide riboside kinase	COG3172	4.02403	4.59309	13.0201	7.32609	8.5955	3.55406	5.08733	4.03251
50780	Nicotinate-nucleotide pyrophosphorylase	COG0157	1.43075	2.73809	0.330033	2.05078	0.860575	1.134	1.3906	0.490095
10532	Nicotinic acid mononucleotide adenylyltransferase	COG1057	11.3636	9.77559	1.47717	7.41656	7.06754	13.5017	7.66656	6.70076
5346	Nicotinic acid phosphoribosyltransferase	COG1488	1.59114	2.28897	8.28098	3.53923	1.72254	1.537	4.26623	1.07448
85594	Nicotinic acid phosphoribosyltransferase	COG1488	4.20771	5.01582	0.555556	4.52634	4.30944	1.85501	6.65116	0.948413
15666	Pantothenate kinase	COG5146	5.26289	11.6683	8.23214	9.78652	8.39987	12.3581	4.37561	11.3725
50492	Phosphopantetheine adenylyltransferase	COG1019	6.90084	9.31537	3.53293	8.27962	9.30932	13.1836	9.57705	13.0002
34051	Phosphopantetheinyl transferase	COG2091	3.60403	6.3394	1.83845	5.03499	6.27406	5.30129	6.17474	0.819932
60364	Porphobilinogen deaminase	COG0181	2.35114	6.37447	0.0931099	7.84154	1.9199	0.888476	2.73693	1.20209
9590	Protoheme ferro-lyase (ferrochelatase)	COG0276	10.5886	15.6544	3.45627	14.6177	12.0255	16.5405	10.7824	4.99309
28980	Pterin-4a-carbinolamine dehydratase	COG2154	34.9271	49.4161	6.20833	44.2709	14.5569	18.6648	21.8476	15.3113
22642	Pyridoxal biosynthesis lyase PdxS	COG0214	17.8897	29.8448	5.25189	30.0612	12.8058	23.3114	19.2768	37.7508
42425	Pyridoxal biosynthesis lyase PdxS	COG0214	10.0131	18.7255	3.12568	19.5341	9.79729	17.8359	10.4079	33.7506
46500	Pyridoxal biosynthesis lyase PdxS	COG0214	0.0954967	0.773985	7.81923	0.234532	0.125363	1.01129	0.412012	0.514034
53778	Pyridoxine/pyridoxamine 5'-phosphate oxidase	COG0259	8.20293	17.2088	1.38889	20.2398	6.33474	17.0993	5.32442	18.3891
53147	Pyridoxine/pyridoxamine 5'-phosphate oxidase	COG0259	0.809646	2.29455	0	2.38907	0	0.369966	0.862506	0.753255
35832	S-adenosylhomocysteine hydrolase	COG0499	20.9613	25.8254	61.2864	29.7985	19.9598	39.1366	19.3408	25.9137
48344	S-adenosylhomocysteine hydrolase	COG0499	0	0	3.0366	1.32691	1.37232	2.04996	0.681339	0
57908	S-adenosylhomocysteine hydrolase	COG0499	0.423224	2.70634	38.6288	2.12922	0.248583	0.87026	1.95716	2.17517
78434	S-adenosylhomocysteine hydrolase	COG0499	1.2856	4.33607	44.6346	1.34159	0.234957	2.81749	2.11601	2.19998
34301	S-adenosylmethionine synthetase	COG0192	46.0004	71.4466	65.1299	160.969	75.9815	36.6251	72.6816	43.1009
64013	S-adenosylmethionine synthetase	COG0192	3.00662	3.54034	1.59664	4.77049	2.56897	3.10086	3.89384	3.79858
8126	S-adenosylmethionine synthetase	COG0192	0	0	10.837	0	0	0	0	0
13381	S-adenosylmethionine synthetase	COG0192	0	0.252947	7.34713	0.549212	0	0.176053	0.164173	0.102413
42687	S-adenosylmethionine synthetase	COG0192	0	0.610278	7.41873	0.430616	0.090394	0.52743	0.393474	0.505632
59365	Thiamin phosphate synthase YjbQ, UPF0047 family	COG0432	7.33557	8.1738	1.56916	4.75338	8.91681	5.76195	8.21359	2.90128
71839	Thiaminase	COG0819	12.9399	24.9909	2.84835	35.0729	6.4368	4.16221	11.7381	2.98782
8957	Thiamine kinase and related kinases	COG0510	3.37438	3.96097	0.492005	4.74204	2.4967	1.83498	4.56426	0.659751
24488	Thiamine pyrophosphokinase	COG1564	9.03388	15.5316	10.1883	18.124	14.7072	18.4376	8.64517	4.38952
2441	Ubiquinone biosynthesis protein COQ9	COG5590	9.24213	9.03539	0.414013	8.40124	3.17541	7.98755	7.59111	3.51573
2730	Ubiquinone/menaquinone biosynthesis C-methylase UbiE	COG2226	20.906	38.8336	11.2464	35.4214	25.6591	27.5957	24.4098	25.6042
18566	Ubiquinone/menaquinone biosynthesis C-methylase UbiE	COG2226	10.7854	11.7093	1.12681	8.84237	3.29874	2.23274	6.71029	0.624126
25600	Ubiquinone/menaquinone biosynthesis C-methylase UbiE	COG2226	1.37802	1.96291	0.0925926	1.70395	1.03179	0.425461	1.98376	0.412497
34872	Ubiquinone/menaquinone biosynthesis C-methylase UbiE	COG2226	5.25597	8.14502	2.34582	5.10112	8.78045	3.57387	5.79437	3.22026
39216	Ubiquinone/menaquinone biosynthesis C-methylase UbiE	COG2226	2.90623	4.54157	6.34699	6.14053	5.86062	2.59252	4.22932	0.613471
57499	Ubiquinone/menaquinone biosynthesis C-methylase UbiE	COG2226	2.74539	3.14028	0.833333	1.38306	2.57035	1.27638	3.2256	0.530353
25034	Ubiquinone/menaquinone biosynthesis C-methylase UbiE	COG2226	3.2162	5.04191	0.222222	8.96622	3.34547	2.38258	1.66477	0.692995
3653	Ubiquinone/menaquinone biosynthesis C-methylase UbiE	COG2226	5.89043	12.5214	15.3234	17.7813	30.2533	13.0467	11.8422	8.66613
29285	Ubiquinone/menaquinone biosynthesis C-methylase UbiE	COG2226	5.31091	6.58672	0.282486	7.2437	1.61655	2.12875	2.82972	0.689639
50810	Ubiquinone/menaquinone biosynthesis C-methylase UbiE	COG2226	3.26551	7.96705	1.17079	5.97609	6.32066	0.768535	7.60251	0.524731
50937	Ubiquinone/menaquinone biosynthesis C-methylase UbiE	COG2226	7.9274	8.37884	0.239471	7.71633	3.58929	1.65515	5.0644	1.23302
74343	Ubiquinone/menaquinone biosynthesis C-methylase UbiE	COG2226	7.46617	10.5957	0.847953	11.0516	4.50172	3.88826	5.34488	2.71258
83498	Ubiquinone/menaquinone biosynthesis C-methylase UbiE	COG2226	4.76957	8.151	6.00898	9.68095	2.93156	2.46716	5.3362	2.50403
19713	Ubiquinone/menaquinone biosynthesis C-methylase UbiE	COG2226	0.601918	1.55601	0.606061	1.30175	8.79654	29.5208	2.43822	21.022
65356	Ubiquinone/menaquinone biosynthesis C-methylase UbiE	COG2226	6.59245	5.2367	0.42735	5.60075	7.19923	27.6304	4.33528	36.9895
84984	Ubiquinone/menaquinone biosynthesis C-methylase UbiE	COG2226	21.2564	8.3584	1.31962	4.51173	30.7979	3.08674	33.4651	1.41074
19797	Ubiquinone/menaquinone biosynthesis C-methylase UbiE	COG2226	2.01279	2.97226	10.1776	8.57622	4.52389	4.70587	5.06835	4.72762
892	Uroporphyrinogen-III decarboxylase	COG0407	13.9719	20.6801	5.19467	18.6921	9.3014	17.7223	10.0724	7.77659
51108	Uroporphyrinogen-III synthase	COG1587	5.06957	3.5505	0.461187	5.57762	1.12373	0.699387	3.03923	0.38447
1841	2-polyprenyl-6-methoxyphenol hydroxylase and related FAD-dependent oxidoreductases	COG0654	4.36801	4.99606	0.183655	6.07124	2.25262	2.59144	4.95187	1.58971
58628	Lactate dehydrogenase or related 2-hydroxyacid dehydrogenase	COG1052	4.96583	5.84144	1.54185	13.6879	0.913561	1.18079	4.23669	0.457926
69526	Lactate dehydrogenase or related 2-hydroxyacid dehydrogenase	COG1052	6.93836	7.9583	0.723148	7.44215	3.56325	3.61145	6.11792	1.93626
9902	Acetolactate synthase large subunit or other thiamine pyrophosphate-requiring enzyme	COG0028	3.93924	5.58153	0.0833333	6.98344	4.45079	4.23661	4.06519	1.90478
46748	Acetolactate synthase large subunit or other thiamine pyrophosphate-requiring enzyme	COG0028	0.620728	1.54918	0.119048	3.08304	1.77815	1.17609	1.53033	0.94615
44819	Acetolactate synthase large subunit or other thiamine pyrophosphate-requiring enzyme!!!Acetolactate synthase large subunit or other thiamine pyrophosphate-requiring enzyme	COG0028!!!COG0028	3.20683	6.40344	0.541126	2.65649	2.47589	3.38656	5.00372	2.49555
85988	Acetolactate synthase large subunit or other thiamine pyrophosphate-requiring enzyme!!!Sulfopyruvate decarboxylase, TPP-binding subunit (coenzyme M biosynthesis)	COG0028!!!COG4032	2.09221	2.81331	0.440252	2.79476	1.62868	2.48148	3.09736	2.23253
22632	Branched-chain amino acid aminotransferase/4-amino-4-deoxychorismate lyase	COG0115	12.9639	18.5922	2.18025	14.6766	12.3496	17.9053	7.52595	14.7861
38083	Phosphoserine aminotransferase	COG1932	17.1562	18.1249	132.379	36.1234	10.8689	4.01586	8.75554	2.06201
58036	Glutathione synthase/RimK-type ligase, ATP-grasp superfamily	COG0189	3.3816	1.77003	1.20354	2.89447	10.898	1.15439	2.89243	0.809516
61720	Glutathione synthase/RimK-type ligase, ATP-grasp superfamily	COG0189	0.557638	0.951004	0	1.62815	0.224133	0.209243	1.35806	1.21599
57782	Glutathione synthase/RimK-type ligase, ATP-grasp superfamily	COG0189	0	0.16718	5.68372	0.370399	4.77086	58.6435	0.818233	57.5457
33090	Glutathione synthase/RimK-type ligase, ATP-grasp superfamily	COG0189	0.310364	4.12008	40.8979	1.9852	0.475789	0.797739	2.74354	4.54035
79834	Glutathione synthase/RimK-type ligase, ATP-grasp superfamily	COG0189	0.561611	2.67803	30.7802	1.25304	0.234379	0.816276	1.66013	2.78117
14716	Biotin-(acetyl-CoA carboxylase) ligase!!!Biotin operon repressor	COG0340!!!COG1654	4.33719	3.987	0.159236	3.50861	1.08332	1.57637	3.41081	0.728306
56122	Molybdopterin or thiamine biosynthesis adenylyltransferase!!!Ubiquitin	COG0476!!!COG5272	4.21137	4.57593	0.514801	5.87714	2.69683	1.62628	4.45405	0.917367
3150	2-polyprenyl-3-methyl-5-hydroxy-6-metoxy-1,4-benzoquinol methylase!!!WD40 repeat!!!WD40 repeat!!!WD40 repeat!!!Predicted ATPase	COG2227!!!COG2319!!!COG2319!!!COG2319!!!COG3903	0.635164	0.625504	1.08527	1.37471	0.907573	0.653032	0.941134	0.205826
34886	2-polyprenyl-3-methyl-5-hydroxy-6-metoxy-1,4-benzoquinol methylase!!!WD40 repeat!!!WD40 repeat!!!WD40 repeat!!!Predicted ATPase	COG2227!!!COG2319!!!COG2319!!!COG2319!!!COG3903	3.75006	5.15169	0.63857	4.86881	3.01897	5.89972	4.14538	2.27015
76464	2-polyprenyl-3-methyl-5-hydroxy-6-metoxy-1,4-benzoquinol methylase!!!WD40 repeat!!!WD40 repeat!!!WD40 repeat!!!Predicted ATPase	COG2227!!!COG2319!!!COG2319!!!COG2319!!!COG3903	6.19658	10.8367	6.81897	12.1327	6.96334	9.06451	8.91051	6.9372
65958	2-polyprenyl-3-methyl-5-hydroxy-6-metoxy-1,4-benzoquinol methylase!!!WD40 repeat!!!WD40 repeat!!!WD40 repeat!!!Predicted ATPase	COG2227!!!COG2319!!!COG2319!!!COG2319!!!COG3903	1.99669	5.03379	2.12248	6.31175	1.82069	0.674438	2.84188	1.07847
8200	Hydroxymethylpyrimidine pyrophosphatase and other HAD family phosphatases	COG0561	21.4209	36.5819	25.1252	32.003	46.1538	40.0958	23.343	40.4583
60242	NH3-dependent NAD+ synthetase!!!Predicted amidohydrolase	COG0171!!!COG0388	2.15906	2.21127	0.958937	2.03953	1.41873	1.01556	1.98031	0.959862
2401	NH3-dependent NAD+ synthetase!!!Predicted amidohydrolase	COG0171!!!COG0388	1.46802	1.42919	0.54	2.07337	1.42573	0.813055	1.78122	0.886538
10018	Nicotinamidase-related amidase	COG1335	2.32818	3.75455	6.70169	5.34202	1.97988	1.11175	1.94581	0.581082
69221	Nicotinamidase-related amidase	COG1335	12.968	10.0482	1.32338	9.85966	12.8542	11.1775	12.6286	6.70831
30154	Nicotinamidase-related amidase	COG1335	0	0.19719	3.38441	0.366985	0.368705	0.829648	0.0959885	0.359271
14277	Phosphoglycerate dehydrogenase or related dehydrogenase	COG0111	11.1972	6.74972	0.124378	2.0291	3.91144	5.03885	5.94418	0.66492
66486	Phosphoglycerate dehydrogenase or related dehydrogenase	COG0111	2.3468	3.73401	0.937751	8.96279	0.262241	0.910383	2.91398	0.797958
9042	Pimeloyl-ACP methyl ester carboxylesterase	COG0596	1.13737	3.00942	0.255128	3.5031	1.13752	0.767793	2.4913	0.683095
82652	Pimeloyl-ACP methyl ester carboxylesterase	COG0596	5.43722	8.27277	0.669082	8.69727	3.97402	6.34306	7.20882	2.65361
5321	Pimeloyl-ACP methyl ester carboxylesterase	COG0596	4.86936	10.1092	6.67941	8.40994	8.47705	9.79318	8.93679	10.0752
19574	Pimeloyl-ACP methyl ester carboxylesterase	COG0596	4.28493	10.7107	6.1002	9.94155	11.0517	11.7302	7.70674	9.67884
20296	Pimeloyl-ACP methyl ester carboxylesterase	COG0596	3.12179	4.79021	0.682261	5.58448	2.17474	1.78992	3.40929	1.47457
20999	Pimeloyl-ACP methyl ester carboxylesterase	COG0596	8.74087	17.0462	0.789116	13.9335	10.0121	8.18621	10.5633	3.73571
60266	Pimeloyl-ACP methyl ester carboxylesterase	COG0596	4.10809	3.20194	0.61708	3.83229	1.86664	1.84601	2.80153	0.490905
71300	Pimeloyl-ACP methyl ester carboxylesterase	COG0596	6.51848	5.54887	0.632593	4.06926	2.37032	1.89245	4.83509	1.55231
87986	Pimeloyl-ACP methyl ester carboxylesterase	COG0596	10.8876	17.4761	1.55926	16.1724	9.05275	8.46667	11.5561	3.73062
79764	Pimeloyl-ACP methyl ester carboxylesterase	COG0596	6.8683	13.2832	30.3377	18.885	13.8191	22.6604	10.1984	15.0466
60643	Nicotinamidase-related amidase!!!Protein-tyrosine phosphatase!!!Predicted kinase, aminoglycoside phosphotransferase (APT) family	COG1335!!!COG2453!!!COG3173	2.76573	1.48409	0.26738	0.867536	0.391885	0.550141	0.743434	0
14581	Putative GTP cyclohydrolase 1 type 2, NIF3 family!!!Putative GTP cyclohydrolase 1 type 2, NIF3 family!!!Uncharacterized protein	COG0327!!!COG0327!!!COG3323	2.12148	3.02085	0.590717	2.58578	1.60438	1.06634	2.16657	1.1707
70774	Ubiquinone/menaquinone biosynthesis C-methylase UbiE!!!Uncharacterized protein YnzC, UPF0291/DUF896 family	COG2226!!!COG4224	2.93038	3.42456	0.0915751	2.6216	2.33537	1.96086	3.52107	0.974218
85036	Ubiquinone/menaquinone biosynthesis C-methylase UbiE!!!Uncharacterized protein YnzC, UPF0291/DUF896 family	COG2226!!!COG4224	3.32328	3.66585	0.25641	4.92604	3.30402	4.15511	2.94726	0.697944
31986	Predicted unusual protein kinase regulating ubiquinone biosynthesis, AarF/ABC1/UbiB family	COG0661	1.15436	1.66424	0.4363	1.83335	0.742158	0.662917	1.55793	0.699733
50235	Predicted unusual protein kinase regulating ubiquinone biosynthesis, AarF/ABC1/UbiB family	COG0661	3.86286	4.96526	1.25293	5.08342	3.44949	3.6534	3.9428	1.41037
27739	Predicted unusual protein kinase regulating ubiquinone biosynthesis, AarF/ABC1/UbiB family	COG0661	2.49793	3.04165	0.737903	2.83954	3.17369	2.6629	1.72011	0.718543
17608	1-acyl-sn-glycerol-3-phosphate acyltransferase	COG0204	2.25558	2.22128	1.61905	1.84093	2.76851	1.82174	3.78564	2.1137
24158	1-acyl-sn-glycerol-3-phosphate acyltransferase	COG0204	2.74765	4.74221	0.42061	5.70836	3.35928	2.4674	3.90269	0.875066
38200	1-acyl-sn-glycerol-3-phosphate acyltransferase	COG0204	1.75873	3.48725	1.24603	1.94755	2.98182	1.78086	3.79749	1.74309
45282	1-acyl-sn-glycerol-3-phosphate acyltransferase	COG0204	1.61951	2.20924	1.42044	2.91331	1.59173	2.11405	1.96662	0.820848
56499	1-acyl-sn-glycerol-3-phosphate acyltransferase	COG0204	3.25463	4.78079	0.1287	3.46479	3.23316	2.99137	4.33548	1.07905
84777	1-acyl-sn-glycerol-3-phosphate acyltransferase	COG0204	4.83341	6.13545	0.340171	3.31845	3.69525	2.8748	4.75493	1.59922
31697	1-acyl-sn-glycerol-3-phosphate acyltransferase	COG0204	3.26439	2.1928	0.106838	2.04194	2.30953	3.59841	3.12672	2.38169
61631	1-acyl-sn-glycerol-3-phosphate acyltransferase	COG0204	6.37144	3.89608	0.275482	3.09517	3.78932	5.02958	4.98138	4.52124
84694	1-acyl-sn-glycerol-3-phosphate acyltransferase	COG0204	0.595219	0.91442	0	0.623371	0.449493	0.872486	1.0533	0.203423
12039	1-acyl-sn-glycerol-3-phosphate acyltransferase	COG0204	7.68817	10.0637	1.45635	16.0815	2.80017	3.73949	9.90039	3.4031
61663	1-acyl-sn-glycerol-3-phosphate acyltransferase	COG0204	6.37167	4.31949	0.408046	4.30111	8.2455	10.1309	8.13562	6.42334
66901	3-hydroxy-3-methylglutaryl CoA synthase	COG3425	0.283438	3.89773	0.837139	3.91893	1.44637	0.463927	1.08699	0.678077
30984	3-hydroxyacyl-CoA dehydrogenase	COG1250	21.0772	25.9989	11.6801	22.3026	13.1175	22.3844	19.7186	10.4504
21831	3-hydroxyacyl-CoA dehydrogenase	COG1250	33.4288	36.2061	12.25	27.152	11.3661	20.1482	25.8212	10.0206
3279	3-hydroxyacyl-CoA dehydrogenase	COG1250	15.3322	10.5683	17.0035	15.7358	22.7549	43.1558	17.8868	44.7285
28251	Acetyl esterase/lipase	COG0657	7.59535	7.04437	0.47619	11.0558	2.31045	2.64758	6.42739	1.3577
39194	Acetyl esterase/lipase	COG0657	4.82884	6.44051	0.164204	5.7656	1.88581	1.00602	3.57429	1.31674
51319	Acetyl esterase/lipase	COG0657	1.04617	2.32427	2.52622	5.42111	1.28794	0.785907	1.51925	0.166853
78017	Acetyl esterase/lipase	COG0657	5.0885	6.01299	1.11006	6.43247	5.54886	27.1654	5.68723	20.6184
70446	Acetyl esterase/lipase	COG0657	3.7436	0.79037	1.45775	2.39708	2.48794	0.359544	5.3109	0.140133
8272	Acetyl-CoA acetyltransferase	COG0183	16.6355	21.2436	4.47418	26.5794	16.1462	9.80657	17.0458	7.32664
19981	Acetyl-CoA acetyltransferase	COG0183	2.71273	2.57822	0.852713	2.72825	3.20703	3.01345	3.68149	1.35928
26363	Acetyl-CoA acetyltransferase	COG0183	2.66281	4.7556	0.698603	3.74404	4.04497	3.74049	5.26849	1.59525
43305	Acetyl-CoA acetyltransferase	COG0183	14.7758	37.3153	10.2252	42.063	22.7243	39.9634	23.9376	31.3618
48084	Acetyl-CoA acetyltransferase	COG0183	8.87479	11.4986	2.17801	17.714	13.8708	7.9991	10.5029	6.58837
11944	Acetyl-CoA acetyltransferase	COG0183	18.4448	52.9677	40.2825	60.9313	49.4059	60.5154	35.8935	31.5137
61613	Acetyl-CoA acetyltransferase	COG0183	2.16674	4.78311	3.1601	7.35327	6.18059	6.60512	5.57779	6.16819
3387	Acetyl-CoA carboxylase, carboxyltransferase component	COG4799	2.17803	3.85471	0	3.336	1.92857	1.58985	2.5328	0.218381
42661	Acetyl-CoA carboxylase, carboxyltransferase component	COG4799	2.85765	3.51717	0.689815	2.94315	2.1136	1.7373	2.10279	0.554121
67574	Acetyl-CoA carboxylase, carboxyltransferase component	COG4799	4.68542	4.93653	0	4.97171	2.60219	1.39068	2.83885	0.953052
78244	Acetyl-CoA carboxylase, carboxyltransferase component	COG4799	7.58796	6.49308	1.34104	6.60102	5.52194	2.58228	6.50582	0.733052
18942	Acetyl-CoA carboxylase, carboxyltransferase component	COG4799	5.09516	3.60056	0.180952	3.04591	2.92408	16.7192	4.77359	14.2735
82833	Acetyl-CoA carboxylase, carboxyltransferase component	COG4799	3.05211	3.36571	1.10838	4.89586	3.8633	2.76106	4.8029	1.91014
6365	Acetyl-CoA carboxylase, carboxyltransferase component	COG4799	7.01113	3.37431	0	1.9141	5.40321	16.4175	4.82054	14.4489
4295	Acetyl/propionyl-CoA carboxylase, alpha subunit	COG4770	13.4133	10.0968	3.38346	6.0595	10.89	6.98651	12.6865	4.35224
6686	Acetyl/propionyl-CoA carboxylase, alpha subunit	COG4770	4.81593	5.19725	1.0195	3.68648	5.02609	5.55973	5.0548	2.25039
26714	Acetyl/propionyl-CoA carboxylase, alpha subunit	COG4770	2.04571	2.76409	0.217391	2.02799	1.56551	7.87028	4.08414	2.90283
25902	Acetyl/propionyl-CoA carboxylase, alpha subunit	COG4770	4.35152	4.19049	0.287356	2.61464	4.61645	10.9043	5.9636	4.20661
29591	Acyl CoA:acetate/3-ketoacid CoA transferase, alpha subunit!!!Acyl CoA:acetate/3-ketoacid CoA transferase, beta subunit	COG1788!!!COG2057	4.30946	2.67978	0.0963391	2.58569	3.27076	3.66339	4.38538	3.58286
10776	Acyl dehydratase	COG2030	1.18705	2.48315	0.332005	3.21716	1.2184	0.55937	2.13393	0.532466
43487	Acyl-CoA dehydrogenase related to the alkylation response protein AidB	COG1960	3.15507	3.76728	0	3.08141	1.61253	1.77235	2.96204	0.740373
45117	Acyl-CoA dehydrogenase related to the alkylation response protein AidB	COG1960	3.62916	3.67141	0.37594	3.39927	1.88654	2.86562	4.29388	1.11653
52091	Acyl-CoA dehydrogenase related to the alkylation response protein AidB	COG1960	11.1811	17.1694	3.12607	16.3662	14.0269	21.0979	13.4072	22.9431
56424	Acyl-CoA dehydrogenase related to the alkylation response protein AidB	COG1960	3.38418	7.7578	0.861472	7.22631	6.50721	7.4544	6.16615	5.29967
16879	Acyl-CoA dehydrogenase related to the alkylation response protein AidB	COG1960	7.12533	13.0885	2.47521	14.6215	10.9175	17.4832	9.39144	17.6447
65777	Acyl-CoA dehydrogenase related to the alkylation response protein AidB	COG1960	23.7419	46.5317	12.5385	47.2967	37.7654	54.6563	29.5621	31.1215
1528	Acyl-CoA dehydrogenase related to the alkylation response protein AidB	COG1960	0.682068	2.54342	2.24507	5.21599	1.72831	1.64994	1.68099	1.93996
5920	Acyl-CoA dehydrogenase related to the alkylation response protein AidB	COG1960	47.0194	74.1905	13.1492	66.4981	54.1237	66.4576	52.4384	48.9328
7202	Acyl-CoA dehydrogenase related to the alkylation response protein AidB	COG1960	4.38991	4.521	0.383142	4.29954	3.22196	5.02337	3.95001	2.4545
27962	Acyl-CoA dehydrogenase related to the alkylation response protein AidB	COG1960	2.22124	6.92212	2.48696	7.15752	3.11657	3.68175	3.70118	0.800602
44516	Acyl-CoA dehydrogenase related to the alkylation response protein AidB	COG1960	26.1684	18.8249	1.95455	12.359	27.0467	23.499	20.752	17.1066
52348	Acyl-CoA dehydrogenase related to the alkylation response protein AidB	COG1960	7.16838	10.1555	2.4875	11.3547	7.42941	6.97011	7.94894	5.71844
70881	Acyl-CoA dehydrogenase related to the alkylation response protein AidB	COG1960	9.04453	9.9652	5.96642	8.43437	8.36954	4.74238	10.9855	2.87485
79977	Acyl-CoA dehydrogenase related to the alkylation response protein AidB	COG1960	13.5421	12.4502	1.76481	10.4012	16.0781	18.6528	14.5426	11.5301
80041	Acyl-CoA dehydrogenase related to the alkylation response protein AidB	COG1960	4.23004	5.62922	13.1512	7.39752	5.7228	6.92608	2.79391	4.48974
78330	Acyl-CoA dehydrogenase related to the alkylation response protein AidB	COG1960	18.2305	30.0859	69.8444	26.9786	43.7715	51.753	26.8522	44.1254
10058	Acyl-CoA dehydrogenase related to the alkylation response protein AidB	COG1960	8.16871	3.54112	0.107875	4.48655	11.2131	20.6708	26.2589	21.6722
34914	Acyl-CoA dehydrogenase related to the alkylation response protein AidB	COG1960	2.72559	2.07216	0.094162	2.88462	5.40951	12.5244	12.6947	13.724
48527	Acyl-CoA dehydrogenase related to the alkylation response protein AidB	COG1960	0.1881	0.555717	8.50505	0.459658	0	0.198548	0.480912	0.824993
33961	Acyl-CoA dehydrogenase related to the alkylation response protein AidB	COG1960	14.5343	27.4493	72.8221	31.1456	36.4225	55.5174	24.3335	46.9808
66840	Acyl-CoA thioesterase FadM	COG0824	4.49221	6.32724	0.629956	5.57199	5.13541	2.69558	4.88897	7.01935
71610	Acyl-CoA-binding protein	COG4281	0.761765	3.90559	5.66667	6.57207	3.27237	4.34143	3.23718	2.82653
22585	Acyl-CoA-binding protein	COG4281	0.258637	1.94593	11.7639	0.367367	0.319015	11.5725	0.870376	1.34577
56608	Acyl-coenzyme A synthetase/AMP-(fatty) acid ligase	COG0365	3.23612	1.22914	0.111857	0.534468	0.440443	0.767542	0.798831	0.797309
79577	Acyl-coenzyme A synthetase/AMP-(fatty) acid ligase	COG0365	3.18465	2.28474	0.152482	1.80249	0.729954	0.696126	3.37662	0.210637
4994	Acyl-coenzyme A synthetase/AMP-(fatty) acid ligase	COG0365	1.34388	2.02744	0.0694444	1.13576	0.227868	0.21273	1.33805	0.123749
42757	Acyl-coenzyme A synthetase/AMP-(fatty) acid ligase	COG0365	3.8432	2.88795	0.0738552	2.77944	1.83889	0.721712	4.31798	0.753681
83128	Acyl-coenzyme A synthetase/AMP-(fatty) acid ligase	COG0365	11.3994	9.35795	2.34333	10.7853	4.39976	5.27328	14.5188	3.64289
78817	Acyl-coenzyme A synthetase/AMP-(fatty) acid ligase	COG0365	23.7052	28.7677	1.53869	8.95902	20.68	5.16935	9.26063	2.14528
36958	Biotin carboxylase	COG0439	1.67498	3.92777	1.84921	4.15334	4.15892	9.20616	3.63123	6.58109
62095	Carboxylesterase type B	COG2272	3.00277	2.28851	0	1.50028	0.418708	1.30829	1.85234	0.793541
1424	Carboxylesterase type B	COG2272	6.82292	5.66821	0.103672	3.03505	1.41646	3.71943	3.38259	2.06551
37129	Carboxylesterase type B	COG2272	2.11864	7.63306	71.7917	4.17938	16.7231	24.6929	9.28714	19.9692
73347	CDP-diglyceride synthetase	COG0575	6.1659	11.099	3.66817	13.7492	7.96332	13.4503	9.80247	12.3261
67003	Crotonobetainyl-CoA:carnitine CoA-transferase CaiB and related acyl-CoA transferases	COG1804	2.60053	4.58512	0.877193	6.30585	1.56252	1.43569	1.42831	0.33496
1360	Crotonobetainyl-CoA:carnitine CoA-transferase CaiB and related acyl-CoA transferases	COG1804	5.19502	7.44253	8.56016	7.12615	4.01264	3.69773	5.0681	2.88211
22599	Cyclopropane fatty-acyl-phospholipid synthase and related methyltransferases	COG2230	2.2473	1.84583	0	1.74085	0.567828	0.530106	2.33594	0.2515
5113	Cyclopropane fatty-acyl-phospholipid synthase and related methyltransferases	COG2230	1.03679	2.86629	0.939986	3.32214	0.433236	0.312866	1.03225	0.40652
83526	Cyclopropane fatty-acyl-phospholipid synthase and related methyltransferases	COG2230	1.98683	4.37291	0.796	10.511	1.85065	2.67376	3.70265	4.22568
21067	Cyclopropane fatty-acyl-phospholipid synthase and related methyltransferases	COG2230	9.30765	35.6965	3.87296	108.742	5.85021	12.2167	10.1608	14.9496
12742	Enoyl-[acyl-carrier-protein] reductase (NADH)	COG0623	0	0.437373	3.35368	0.265986	0.102701	0.478194	0.334166	0.348589
33366	Enoyl-CoA hydratase/carnithine racemase	COG1024	1.63122	1.64764	0.0968992	1.94856	0.408255	0.474933	1.16119	0.293544
22096	Enoyl-CoA hydratase/carnithine racemase	COG1024	10.1688	11.4739	1.11985	9.92528	3.84088	5.4306	6.85535	3.94217
13915	Enoyl-CoA hydratase/carnithine racemase	COG1024	4.78608	4.78905	0.419223	4.55061	2.43917	3.41256	5.16338	1.97877
50634	Enoyl-CoA hydratase/carnithine racemase	COG1024	1.60701	2.34794	2.73896	2.37619	1.04475	0.486563	1.69791	0.0715657
59039	Enoyl-CoA hydratase/carnithine racemase	COG1024	8.32269	9.48661	0.789683	9.78923	6.89942	10.6497	8.18349	4.89928
81867	Enoyl-CoA hydratase/carnithine racemase	COG1024	18.9083	21.5832	3.68415	29.1661	11.0065	7.61009	12.2255	6.30133
67300	Enoyl-CoA hydratase/carnithine racemase	COG1024	4.86203	2.01625	0	1.62069	0.408818	0.313864	0.991231	0.243441
87440	Enoyl-CoA hydratase/carnithine racemase!!!3-hydroxyacyl-CoA dehydrogenase	COG1024!!!COG1250	23.1343	39.2495	2.34034	39.3833	15.8843	34.0361	25.7961	24.4662
73507	Enoyl-CoA hydratase/carnithine racemase!!!3-hydroxyacyl-CoA dehydrogenase!!!3-hydroxyacyl-CoA dehydrogenase	COG1024!!!COG1250!!!COG1250	11.9655	23.7088	1.70428	29.5305	10.1566	24.7314	17.571	15.6198
11624	Fatty acid desaturase	COG3239	3.55824	6.96824	0.934545	5.44667	5.57543	9.02843	3.93261	2.11678
29030	Fatty acid desaturase	COG3239	12.7515	24.37	22.5238	22.9102	23.7348	7.11127	17.4826	4.1014
20346	Fatty acid desaturase	COG3239	1.37933	1.84308	3.42546	1.54698	1.26745	0.896033	2.18792	1.45514
28949	Fatty acid desaturase	COG3239	1.97209	8.02876	0.539485	7.8081	1.94369	1.7793	2.60076	0.972464
32394	Fatty acid desaturase	COG3239	0.79593	7.52546	5.31241	11.5893	1.08761	0.359155	1.46747	0.442925
57514	Fatty acid desaturase	COG3239	0.242472	1.38304	0.716146	0.0444396	0	9.29964	0.0929889	2.54652
83855	Fatty acid desaturase	COG3239	0.39621	3.10847	0.953901	0.363081	0	21.9728	0	6.31278
40034	Fatty acid desaturase	COG3239	7.85486	16.3323	26.3437	17.2959	15.9766	7.49998	9.66046	4.07163
19592	Fatty-acid desaturase	COG1398	0.722102	4.58213	2.63314	15.046	1.82316	7.29501	1.77623	15.2743
58463	Fatty-acid desaturase	COG1398	1.96031	2.39817	0	3.39011	0.0773757	1.27861	1.40648	0.348875
44892	Glycerol-3-phosphate O-acyltransferase	COG2937	4.51485	5.64964	0.339002	4.75492	2.19498	2.25841	3.39588	1.56277
12839	Glycerol-3-phosphate O-acyltransferase	COG2937	1.25945	2.29868	0.322061	2.25002	0.684793	1.54152	1.43751	1.43334
9010	Glycerol-3-phosphate O-acyltransferase	COG2937	4.19991	8.31559	2.91149	6.94354	3.78555	4.01592	5.65272	1.69641
38918	Glycerophosphoryl diester phosphodiesterase	COG0584	2.44723	2.73359	0.399202	2.30528	1.89805	1.98871	1.8531	0.777173
34120	Glycerophosphoryl diester phosphodiesterase	COG0584	3.07437	5.29485	0.54336	3.2437	4.48978	9.23872	3.79624	3.12934
85498	Hydroxymethylglutaryl-CoA reductase	COG1257	10.7663	9.17374	66.0803	15.9491	24.2052	21.7169	15.0288	28.2112
87130	Hydroxymethylglutaryl-CoA reductase	COG1257	4.07174	5.55692	43.1217	7.16417	11.4236	12.471	6.54034	13.7378
79864	Hydroxymethylglutaryl-CoA reductase	COG1257	0.051593	0.47527	5.5368	0.0984981	0.142048	0	0.515263	0.385711
55999	Isopentenyldiphosphate isomerase	COG1443	4.79797	6.61741	1.05634	5.34376	3.68646	1.71143	3.9312	1.04367
13826	Long-chain acyl-CoA synthetase (AMP-forming)	COG1022	9.30856	6.86739	1.34921	6.92668	5.76988	3.57995	7.81262	1.7636
14954	Long-chain acyl-CoA synthetase (AMP-forming)	COG1022	11.6677	12.9449	17.5072	12.938	14.1075	10.2331	15.2568	8.05388
22464	Long-chain acyl-CoA synthetase (AMP-forming)	COG1022	5.18881	3.83034	0.242718	2.05551	2.58257	6.20222	4.00065	3.36069
28450	Long-chain acyl-CoA synthetase (AMP-forming)	COG1022	6.14559	4.57911	0.808081	2.27531	3.17922	5.72128	3.38466	3.23997
38440	Long-chain acyl-CoA synthetase (AMP-forming)	COG1022	6.36362	4.96728	0.306584	2.42559	3.0774	4.95268	4.28346	4.19647
55745	Long-chain acyl-CoA synthetase (AMP-forming)	COG1022	3.71531	5.42574	0.605839	5.05882	2.94758	2.236	4.33879	0.867146
61221	Long-chain acyl-CoA synthetase (AMP-forming)	COG1022	4.725	4.27994	0.877193	4.02028	3.454	2.75238	4.7306	1.33984
62111	Long-chain acyl-CoA synthetase (AMP-forming)	COG1022	8.74058	17.8532	4.82729	15.0442	14.0676	13.5093	13.2895	8.04799
8402	Long-chain acyl-CoA synthetase (AMP-forming)	COG1022	12.7018	33.5945	16.0588	33.6879	16.7153	15.5568	20.6405	8.37999
23926	Long-chain acyl-CoA synthetase (AMP-forming)	COG1022	17.3165	26.0356	7	20.0064	27.1129	20.5716	22.3683	9.71819
985	Long-chain acyl-CoA synthetase (AMP-forming)	COG1022	6.67243	6.80874	1.59633	7.52521	7.30035	4.27787	5.29217	2.19124
39482	Long-chain acyl-CoA synthetase (AMP-forming)	COG1022	26.7559	27.6718	42.7975	24.5807	44.3561	18.7296	32.6398	18.5245
73012	Long-chain acyl-CoA synthetase (AMP-forming)	COG1022	5.12328	20.9707	15.6755	28.5195	11.6482	9.09655	12.984	6.30033
73208	Long-chain acyl-CoA synthetase (AMP-forming)	COG1022	5.31851	6.096	7.72773	10.2143	19.0033	4.17181	5.71038	1.76593
12458	Long-chain acyl-CoA synthetase (AMP-forming)!!!Long-chain acyl-CoA synthetase (AMP-forming)	COG1022!!!COG1022	13.8436	7.30648	0.493827	3.60847	4.75424	6.87544	6.67602	5.16996
84474	Lysophospholipase, alpha-beta hydrolase superfamily	COG2267	7.31012	10.3852	2.03476	8.95605	7.46446	5.17913	9.57172	2.33225
87209	Lysophospholipase, alpha-beta hydrolase superfamily	COG2267	2.66863	4.25417	0	3.4777	1.14001	1.37808	3.96365	0.120731
34443	Lysophospholipase, alpha-beta hydrolase superfamily	COG2267	2.86363	5.22448	0.277778	4.31929	2.05264	1.17002	2.64436	1.23254
1836	Lysophospholipase, alpha-beta hydrolase superfamily	COG2267	6.18273	8.44429	14.9243	9.78798	7.3054	10.7057	5.86409	18.1756
29238	Lysophospholipase, alpha-beta hydrolase superfamily	COG2267	6.78214	6.04022	0.492679	5.0192	2.61091	4.27044	4.43686	2.70061
53065	Lysophospholipase, alpha-beta hydrolase superfamily	COG2267	4.44978	4.80261	1.33967	5.45371	6.2046	5.48571	5.97617	1.23737
65014	Lysophospholipase, alpha-beta hydrolase superfamily	COG2267	4.58371	5.09147	0.177305	6.6234	3.01678	3.46796	5.74785	2.79725
54424	Lysophospholipase, alpha-beta hydrolase superfamily	COG2267	5.54279	11.596	29.7818	15.5277	12.6248	21.0337	8.0458	12.9525
241	Malonyl CoA-acyl carrier protein transacylase	COG0331	3.34238	2.05017	0	1.91359	0.701133	0.576008	1.68772	0.354113
86177	Malonyl CoA-acyl carrier protein transacylase	COG0331	2.37118	2.20879	0.277778	2.60712	4.37507	6.57975	3.03119	4.32379
21928	Membrane-associated phospholipid phosphatase	COG0671	3.15352	10.5556	6.81399	13.146	6.85167	5.45539	4.65369	3.67269
18553	Membrane-associated phospholipid phosphatase	COG0671	1.19522	0.925786	0	0.390725	0.752814	1.22181	0.820867	0
26762	Membrane-associated phospholipid phosphatase	COG0671	2.01627	3.76744	2.32033	7.80946	0.96267	0.450807	1.69591	0.699314
66446	Membrane-associated phospholipid phosphatase	COG0671	11.6962	17.2853	10.9766	17.3652	7.49364	5.49233	12.5325	2.83506
35438	Methylmalonyl-CoA mutase, N-terminal domain/subunit!!!Methylmalonyl-CoA mutase, C-terminal domain/subunit (cobalamin-binding)	COG1884!!!COG2185	4.31877	2.94604	0.30101	2.19119	5.20898	18.5346	7.54407	16.2413
64760	Methylmalonyl-CoA mutase, N-terminal domain/subunit!!!Methylmalonyl-CoA mutase, C-terminal domain/subunit (cobalamin-binding)	COG1884!!!COG2185	7.23493	5.51688	0.578704	2.5218	8.26098	22.7462	9.7254	22.4976
78256	Methylmalonyl-CoA mutase, N-terminal domain/subunit!!!Methylmalonyl-CoA mutase, C-terminal domain/subunit (cobalamin-binding)	COG1884!!!COG2185	2.5724	3.58705	0.507614	1.67703	3.19247	15.6379	4.03117	12.6835
4266	Myo-inositol-1-phosphate synthase	COG1260	9.15055	10.4241	7.88078	19.73	4.78455	6.53635	10.246	4.56277
39266	NADPH-dependent 2,4-dienoyl-CoA reductase, sulfur reductase, or a related oxidoreductase	COG0446	8.22475	10.8641	0.996865	14.746	2.53727	4.66219	7.63332	4.53783
15689	NADPH-dependent 2,4-dienoyl-CoA reductase, sulfur reductase, or a related oxidoreductase	COG0446	9.12766	10.1969	1.33333	11.8506	25.6384	179.392	34.3814	144.744
77070	NADPH-dependent 2,4-dienoyl-CoA reductase, sulfur reductase, or a related oxidoreductase	COG0446	12.3176	14.9224	2.21905	19.5655	29.1932	181.294	44.5122	146.594
79712	Phosphatidate phosphatase PAH1, contains Lipin and LNS2 domains. can be involved in plasmid maintenance	COG5083	1.65909	1.5392	2.30917	2.72737	1.41451	0.942882	2.21502	0.876314
18351	Phosphatidylglycerophosphate synthase	COG0558	5.32285	6.37178	0.43573	7.38359	5.20433	3.83415	3.41674	2.02657
46943	Phosphatidylglycerophosphate synthase	COG0558	5.19015	6.44846	0.344828	5.04961	3.65545	5.91185	5.43578	2.6484
15498	Phosphatidylglycerophosphate synthase	COG0558	4.32894	5.73253	0.15873	6.38602	2.22226	1.41739	2.45155	0.611909
9272	Phosphatidylserine decarboxylase	COG0688	1.23324	0.72383	0	0.150683	0	0.0845286	13.1133	0.0983436
17211	Phosphatidylserine decarboxylase	COG0688	8.56605	10.4489	2.55492	19.2612	3.10605	4.3368	10.362	6.68245
17801	Phosphatidylserine decarboxylase	COG0688	10.7737	13.2588	3.56039	20.2486	4.43372	2.94678	13.3154	6.19391
61092	Phosphatidylserine decarboxylase	COG0688	3.02127	0.674131	0	0.736816	0	0.294641	10.6489	0
7292	Phosphatidylserine/phosphatidylglycerophosphate/cardiolipin synthase or related enzyme	COG1502	2.70145	4.506	0.523903	4.05755	2.78792	2.52067	2.60687	1.54509
23223	Phosphatidylserine/phosphatidylglycerophosphate/cardiolipin synthase or related enzyme	COG1502	1.43278	3.24433	1.70707	3.68777	2.35326	1.66206	2.45574	1.22785
34511	Phosphatidylserine/phosphatidylglycerophosphate/cardiolipin synthase or related enzyme	COG1502	6.84897	11.8317	4.40436	11.1308	8.17372	8.47205	10.1423	5.21626
31551	Phosphatidylserine/phosphatidylglycerophosphate/cardiolipin synthase or related enzyme!!!Phosphatidylserine/phosphatidylglycerophosphate/cardiolipin synthase or related enzyme!!!Phosphatidylserine/phosphatidylglycerophosphate/cardiolipin synthase or related enzyme!!!Phosphatidylserine/phosphatidylglycerophosphate/cardiolipin synthase or related enzyme	COG1502!!!COG1502!!!COG1502!!!COG1502	1.78264	2.09522	1.06587	1.82569	0.588146	0.30572	2.27503	0.43038
20698	Phosphorylcholine metabolism protein LicD	COG3475	8.28855	6.20278	17.3382	6.8393	14.7707	24.0729	6.28561	13.7492
81760	Phytoene/squalene synthetase	COG1562	1.33911	3.19883	0.152439	2.12963	1.0004	1.90679	1.18881	0.407466
10399	Predicted lipase	COG3675	0.69927	0.487783	0.765306	0.753405	2.12727	0.256579	1.66636	0.227294
62059	Predicted lipid-binding transport protein, Tim44 family	COG4395	4.4143	7.60495	14.9078	7.33326	5.76951	5.33147	5.21485	10.3798
76555	Predicted lipid-binding transport protein, Tim44 family	COG4395	8.20377	9.65502	15.103	10.3485	12.9403	37.5117	13.1383	36.9006
40203	Putative sterol carrier protein	COG3255	4.40885	9.35547	3.50751	9.73872	13.0996	9.18305	9.05025	8.21694
27592	Sterol desaturase/sphingolipid hydroxylase, fatty acid hydroxylase superfamily	COG3000	2.3836	3.71301	3.20741	3.53262	4.13201	2.8364	4.14033	1.75999
84585	Sterol desaturase/sphingolipid hydroxylase, fatty acid hydroxylase superfamily	COG3000	7.35246	9.40493	50.2468	13.547	7.88405	14.7003	11.5715	12.0643
80486	Triacylglycerol esterase/lipase EstA, alpha/beta hydrolase fold	COG1075	1.73907	2.32593	3.89807	2.78678	2.39996	1.52427	3.25206	1.01863
81132	Undecaprenyl pyrophosphate synthase	COG0020	13.323	14.0169	3.18254	21.3012	10.3734	9.64985	13.3611	9.96121
76982	Undecaprenyl pyrophosphate synthase	COG0020	4.09413	8.47448	5.19305	8.37607	5.75211	11.1165	5.94273	12.6416
45967	Cytochrome b involved in lipid metabolism	COG5274	2.71297	4.00287	1.39277	4.49254	2.73977	6.57203	3.99527	4.3075
20398	Ferredoxin-NADP reductase!!!Sterol desaturase/sphingolipid hydroxylase, fatty acid hydroxylase superfamily	COG1018!!!COG3000	48.5802	40.2248	17.565	36.8252	42.4258	67.7297	50.8724	29.4044
73745	Pyruvate/2-oxoglutarate dehydrogenase complex, dihydrolipoamide acyltransferase (E2) component!!!Acetyl/propionyl-CoA carboxylase, alpha subunit!!!Acetyl-CoA carboxylase, carboxyltransferase component	COG0508!!!COG4770!!!COG4799	8.00185	5.65168	2.30217	8.488	8.4807	5.63683	10.5478	3.36839
30992	FMN-dependent dehydrogenase, includes L-lactate dehydrogenase and type II isopentenyl diphosphate isomerase	COG1304	0.0907931	0.364948	6.56716	0.254698	0	0.360054	0.419255	0.622809
82923	Molecular chaperone DnaK (HSP70)!!!Pectin methylesterase and related acyl-CoA thioesterases	COG0443!!!COG4677	0.165528	0.894926	2.09778	1.28782	0.581884	0.170184	1.42672	0.197998
1013	Polyprenyltransferase (heme O synthase)	COG0109	2.39177	4.94834	0.277426	5.54354	4.13762	2.87024	3.80129	2.03105
60323	Flavin-dependent oxidoreductase, luciferase family (includes alkanesulfonate monooxygenase SsuD and methylene tetrahydromethanopterin reductase)!!!Putative sterol carrier protein	COG2141!!!COG3255	1.54534	3.30643	0	3.39598	3.09193	0.701057	3.10178	1.13923
9752	Flavin-dependent oxidoreductase, luciferase family (includes alkanesulfonate monooxygenase SsuD and methylene tetrahydromethanopterin reductase)!!!Putative sterol carrier protein	COG2141!!!COG3255	0.208648	6.45603	39.2101	2.33267	1.21325	12.0666	2.85262	6.9757
1577	Ribosomal protein L16 Arg81 hydroxylase, contains JmjC domain!!!Putative sterol carrier protein	COG2850!!!COG3255	6.10087	2.36334	0.0626566	1.53455	3.26156	2.47503	8.21636	1.17236
65219	Glycosyltransferase involved in cell wall bisynthesis!!!Lysophospholipase, alpha-beta hydrolase superfamily	COG0438!!!COG2267	6.52018	5.67375	3.05782	4.10948	7.33717	10.7229	6.5537	3.70338
21162	Glycosyltransferase involved in cell wall bisynthesis!!!Lysophospholipase, alpha-beta hydrolase superfamily	COG0438!!!COG2267	8.73321	5.56802	4.93438	4.64019	11.196	14.7317	9.44334	4.74729
60389	Multidrug efflux pump subunit AcrA (membrane-fusion protein)!!!Acetyl/propionyl-CoA carboxylase, alpha subunit!!!Acetyl-CoA carboxylase, carboxyltransferase component	COG0845!!!COG4770!!!COG4799	0.532053	0.987376	0.31746	1.35327	0.5198	0.784063	0.960141	0.424282
25548	Mannose or cellobiose epimerase, N-acyl-D-glucosamine 2-epimerase family!!!Prenyltransferase, beta subunit	COG2942!!!COG5029	3.43094	5.31382	0.15949	4.48203	2.15509	1.97015	2.82017	1.95251
1132	Mannose or cellobiose epimerase, N-acyl-D-glucosamine 2-epimerase family!!!Prenyltransferase, beta subunit	COG2942!!!COG5029	0.927525	2.50909	0.237548	2.12231	0.251441	0.403454	1.86063	0.21336
14479	Acyl-CoA dehydrogenase related to the alkylation response protein AidB!!!Tellurite resistance protein	COG1960!!!COG3793	3.68941	6.49628	1.62133	5.7618	6.44395	8.53113	4.76141	4.74531
43468	NADPH-dependent 2,4-dienoyl-CoA reductase, sulfur reductase, or a related oxidoreductase!!!Ferredoxin subunit of nitrite reductase or a ring-hydroxylating dioxygenase	COG0446!!!COG2146	16.1066	10.5373	2.8501	11.6566	15.0526	31.1437	13.4224	13.2419
25498	NADPH-dependent 2,4-dienoyl-CoA reductase, sulfur reductase, or a related oxidoreductase!!!Ferredoxin subunit of nitrite reductase or a ring-hydroxylating dioxygenase	COG0446!!!COG2146	6.01824	6.28585	1.08996	5.35343	6.85655	17.242	4.69543	6.27661
14762	3-oxoacyl-(acyl-carrier-protein) synthase	COG0304	1.93445	1.81014	0.248756	1.65724	0.786859	1.09731	0.710602	0.438847
73202	3-oxoacyl-(acyl-carrier-protein) synthase	COG0304	0.949915	1.92852	0.16129	1.5039	0.877131	0.903349	0.728745	0.522141
10523	Acyl carrier protein	COG0236	57.0975	77.5207	31.3185	103.61	31.6802	28.2235	42.8751	20.7823
58905	Acyl carrier protein!!!Acyl-CoA synthetase (AMP-forming)/AMP-acid ligase II!!!Non-ribosomal peptide synthetase component F!!!Non-ribosomal peptide synthetase component F!!!Non-ribosomal peptide synthetase component F!!!Non-ribosomal peptide synthetase component F!!!Non-ribosomal peptide synthetase component F!!!Non-ribosomal peptide synthetase component F!!!Non-ribosomal peptide synthetase compon…	COG0236!!!COG0318!!!COG1020!!!COG1020!!!COG1020!!!COG1020!!!COG1020!!!COG1020!!!COG1020!!!COG1020!!!COG1020!!!COG3319	1.95373	2.91103	3.97742	3.27773	1.5281	2.6475	2.73455	3.65818
19596	Acyl carrier protein!!!Long-chain acyl-CoA synthetase (AMP-forming)!!!Thioester reductase domain of alpha aminoadipate reductase Lys2 and NRPSs	COG0236!!!COG1022!!!COG3320	12.4528	34.7287	27.5094	40.665	19.3771	12.684	20.8887	8.90231
25459	Acyl carrier protein!!!Thioester reductase domain of alpha aminoadipate reductase Lys2 and NRPSs	COG0236!!!COG3320	8.18233	6.64452	0.883838	6.20366	6.10024	3.47524	9.16318	1.34549
2677	Acyl-CoA synthetase (AMP-forming)/AMP-acid ligase II	COG0318	3.32992	2.67233	1.77305	4.90724	1.78106	0.722378	3.16051	0.947865
12086	Acyl-CoA synthetase (AMP-forming)/AMP-acid ligase II	COG0318	1.38684	1.84513	0.219298	2.16603	1.07794	0.587807	1.56456	0.29309
30607	Acyl-CoA synthetase (AMP-forming)/AMP-acid ligase II	COG0318	0.358073	0.552685	0.136364	0.940209	0.75931	1.8439	0.343306	0.366952
64340	Acyl-CoA synthetase (AMP-forming)/AMP-acid ligase II	COG0318	0.321621	1.20357	0.345423	0.884186	0.963422	0.793605	0.370028	0.538597
64444	Acyl-CoA synthetase (AMP-forming)/AMP-acid ligase II	COG0318	3.30801	2.63324	2.55726	3.84118	2.51735	1.56962	3.82714	1.44691
87636	Acyl-CoA synthetase (AMP-forming)/AMP-acid ligase II	COG0318	3.67264	4.18902	1.3206	4.69993	2.1374	1.44834	2.60038	0.44859
1449	Acyl-CoA synthetase (AMP-forming)/AMP-acid ligase II	COG0318	1.25698	2.18918	0.122396	4.37996	1.36208	1.39405	2.38052	0.918836
62514	Acyl-CoA synthetase (AMP-forming)/AMP-acid ligase II	COG0318	2.00244	1.12345	1.53153	3.99101	0.409128	0.413962	1.80147	0.882966
71020	Acyl-CoA synthetase (AMP-forming)/AMP-acid ligase II	COG0318	0.874862	2.37036	1.46863	1.47226	2.73699	7.4856	2.15507	5.57657
71732	Acyl-CoA synthetase (AMP-forming)/AMP-acid ligase II	COG0318	2.77064	4.64867	0.194118	6.66531	1.22245	1.05114	2.24048	0.174705
901	Acyl-CoA synthetase (AMP-forming)/AMP-acid ligase II	COG0318	0.657725	1.61931	0.759382	1.20094	1.59357	4.46649	1.6506	5.01552
29288	Acyl-CoA synthetase (AMP-forming)/AMP-acid ligase II	COG0318	1.31894	3.55501	0.118203	7.34069	0.543005	0.814712	1.85376	0.315955
84409	Acyl-CoA synthetase (AMP-forming)/AMP-acid ligase II	COG0318	0	0.0849012	2.59954	0.0790037	2.12145	34.3923	0.123985	34.3043
42317	Acyl carrier protein!!!NADPH:quinone reductase or related Zn-dependent oxidoreductase!!!NAD(P)-dependent dehydrogenase, short-chain alcohol dehydrogenase family!!!Acyl transferase domain in polyketide synthase (PKS) enzymes	COG0236!!!COG0604!!!COG1028!!!COG3321	0.0713481	0.279647	0	0.91143	0.0628602	0.366776	8.72856	0.0853442
72990	Acyl carrier protein!!!NADPH:quinone reductase or related Zn-dependent oxidoreductase!!!NAD(P)-dependent dehydrogenase, short-chain alcohol dehydrogenase family!!!Acyl transferase domain in polyketide synthase (PKS) enzymes	COG0236!!!COG0604!!!COG1028!!!COG3321	0.548041	1.10683	0.356738	2.12147	3.11383	0.664065	45.1238	0.184993
68717	Acyl carrier protein!!!NADPH:quinone reductase or related Zn-dependent oxidoreductase!!!NAD(P)-dependent dehydrogenase, short-chain alcohol dehydrogenase family!!!NAD(P)-dependent dehydrogenase, short-chain alcohol dehydrogenase family!!!Acyl transferase domain in polyketide synthase (PKS) enzymes	COG0236!!!COG0604!!!COG1028!!!COG1028!!!COG3321	0	0.62747	0	1.33842	0.398903	0.373529	13.6302	0
80934	NAD(P)-dependent dehydrogenase, short-chain alcohol dehydrogenase family!!!Carbon monoxide dehydrogenase subunit G	COG1028!!!COG3427	5.87571	12.619	20.9446	20.5562	7.86964	11.7795	4.60208	11.2543
32157	Acyl carrier protein!!!Acyl carrier protein!!!NAD(P)-dependent dehydrogenase, short-chain alcohol dehydrogenase family!!!NAD(P)-dependent dehydrogenase, short-chain alcohol dehydrogenase family!!!Acyl transferase domain in polyketide synthase (PKS) enzymes!!!Acyl transferase domain in polyketide synthase (PKS) enzymes	COG0236!!!COG0236!!!COG1028!!!COG1028!!!COG3321!!!COG3321	0.066211	0.0905612	0	0.945516	0.16204	0.0945468	7.50656	0
29246	Acyl carrier protein!!!NAD(P)-dependent dehydrogenase, short-chain alcohol dehydrogenase family!!!Acyl transferase domain in polyketide synthase (PKS) enzymes	COG0236!!!COG1028!!!COG3321	0.325066	0.474553	0.438596	1.19753	0.997343	0.419862	25.6641	0.195393
12887	Acyl carrier protein!!!Short-chain dehydrogenase!!!Acyl transferase domain in polyketide synthase (PKS) enzymes	COG0236!!!COG0300!!!COG3321	0.237599	0.701958	0.290803	1.01355	0.540778	0.223519	19.2028	0.0947361
6777	Acyl-CoA synthetase (AMP-forming)/AMP-acid ligase II!!!Non-ribosomal peptide synthetase component F!!!Predicted O-methyltransferase YrrM	COG0318!!!COG1020!!!COG4122	6.51692	8.38927	0.371242	9.00486	3.63131	2.40861	7.18916	0.872358
5021	NAD(P)-dependent dehydrogenase, short-chain alcohol dehydrogenase family	COG1028	24.9857	29.6023	9.16908	16.2437	35.4349	55.3191	28.7007	63.4843
6315	NAD(P)-dependent dehydrogenase, short-chain alcohol dehydrogenase family	COG1028	0.738698	1.94517	0.578773	3.04846	1.56501	1.14303	1.95415	0.3694
15817	NAD(P)-dependent dehydrogenase, short-chain alcohol dehydrogenase family	COG1028	11.8153	16.4178	1.27564	16.9631	3.40645	7.48647	7.38074	2.92714
16191	NAD(P)-dependent dehydrogenase, short-chain alcohol dehydrogenase family	COG1028	7.49635	10.4507	0.884956	12.9733	3.86916	5.82693	7.96314	2.67035
23753	NAD(P)-dependent dehydrogenase, short-chain alcohol dehydrogenase family	COG1028	8.60152	13.4287	0.297619	6.74466	3.84772	3.0656	5.93428	2.11876
25792	NAD(P)-dependent dehydrogenase, short-chain alcohol dehydrogenase family	COG1028	7.53557	10.1856	0.609407	9.05376	7.77716	7.18532	7.66	4.91413
26473	NAD(P)-dependent dehydrogenase, short-chain alcohol dehydrogenase family	COG1028	1.21638	2.84033	1.50842	2.70509	2.28034	1.4182	1.39224	1.54199
39851	NAD(P)-dependent dehydrogenase, short-chain alcohol dehydrogenase family	COG1028	8.8488	10.7615	0.945501	10.0944	3.40357	6.67116	7.04017	6.42215
40296	NAD(P)-dependent dehydrogenase, short-chain alcohol dehydrogenase family	COG1028	6.54734	5.83382	0.271739	3.80124	2.78435	4.49647	5.44413	2.84408
41294	NAD(P)-dependent dehydrogenase, short-chain alcohol dehydrogenase family	COG1028	1.07076	1.46944	0.237179	1.20219	1.67746	1.09842	1.59426	0.142787
43218	NAD(P)-dependent dehydrogenase, short-chain alcohol dehydrogenase family	COG1028	47.7114	49.5997	6.3254	41.7031	29.7505	9.506	32.7453	6.80502
44960	NAD(P)-dependent dehydrogenase, short-chain alcohol dehydrogenase family	COG1028	11.8939	13.1801	1.26667	14.4709	4.56333	4.38147	8.02739	1.73879
58573	NAD(P)-dependent dehydrogenase, short-chain alcohol dehydrogenase family	COG1028	10.398	13.4601	1.08118	14.148	6.25344	5.48514	6.15772	3.40068
63257	NAD(P)-dependent dehydrogenase, short-chain alcohol dehydrogenase family	COG1028	4.33648	4.98811	0.408163	2.11278	2.50183	0.803339	2.69435	0.592783
72438	NAD(P)-dependent dehydrogenase, short-chain alcohol dehydrogenase family	COG1028	1.49679	1.99254	0.236407	0.643863	0.620577	0.0905235	1.0974	0.105318
75282	NAD(P)-dependent dehydrogenase, short-chain alcohol dehydrogenase family	COG1028	2.65083	0.918699	0.0963391	1.37571	1.12917	0.295117	3.56802	0.0841207
82633	NAD(P)-dependent dehydrogenase, short-chain alcohol dehydrogenase family	COG1028	33.2382	38.9735	5.2649	34.776	16.1762	42.7072	28.924	40.7142
4727	NAD(P)-dependent dehydrogenase, short-chain alcohol dehydrogenase family	COG1028	2.46518	4.13805	0.170068	2.62937	1.38283	5.64473	2.53233	2.4669
45472	NAD(P)-dependent dehydrogenase, short-chain alcohol dehydrogenase family	COG1028	6.81214	8.46611	0.125313	3.87486	3.28459	9.25713	6.33074	5.20974
57076	NAD(P)-dependent dehydrogenase, short-chain alcohol dehydrogenase family	COG1028	1.34192	1.27063	0.67052	1.64006	0.758683	0.512028	1.72003	0.515025
7625	NAD(P)-dependent dehydrogenase, short-chain alcohol dehydrogenase family	COG1028	7.60335	13.1551	2.04601	16.2712	6.42773	5.03114	8.46908	4.43492
8009	NAD(P)-dependent dehydrogenase, short-chain alcohol dehydrogenase family	COG1028	5.23675	1.71769	9.92357	2.71214	11.0579	9.06584	8.02076	12.1589
9971	NAD(P)-dependent dehydrogenase, short-chain alcohol dehydrogenase family	COG1028	9.20236	14.9028	1.11439	7.64788	9.70749	17.8458	14.1838	8.8102
15300	NAD(P)-dependent dehydrogenase, short-chain alcohol dehydrogenase family	COG1028	21.8388	21.1627	2.59006	31.8734	6.8031	9.48883	21.7655	5.191
31160	NAD(P)-dependent dehydrogenase, short-chain alcohol dehydrogenase family	COG1028	2.52254	3.73145	0.106406	3.24027	1.3111	1.17577	2.55731	0.524341
31344	NAD(P)-dependent dehydrogenase, short-chain alcohol dehydrogenase family	COG1028	3.66714	2.05611	0.247831	5.20783	0.718878	1.28208	2.85662	1.92552
34997	NAD(P)-dependent dehydrogenase, short-chain alcohol dehydrogenase family	COG1028	11.8478	19.4386	3.15344	23.3446	13.7342	21.5048	16.7498	19.9582
45993	NAD(P)-dependent dehydrogenase, short-chain alcohol dehydrogenase family	COG1028	4.36142	4.44834	5.27074	2.86229	4.96611	5.55316	3.1349	2.49241
53361	NAD(P)-dependent dehydrogenase, short-chain alcohol dehydrogenase family	COG1028	9.01206	14.2045	1.31481	12.5732	4.31836	8.37685	7.44572	8.99243
46412	NAD(P)-dependent dehydrogenase, short-chain alcohol dehydrogenase family	COG1028	0.359843	1.1393	0	0.247316	2.19705	4.15471	0.517503	1.93694
71438	NAD(P)-dependent dehydrogenase, short-chain alcohol dehydrogenase family	COG1028	12.0455	8.20958	0.584098	5.16988	0.463597	1.49262	2.05365	1.37781
15987	NAD(P)-dependent dehydrogenase, short-chain alcohol dehydrogenase family	COG1028	0.187162	0.853946	9.46809	0.304988	0.111039	0.502018	0.353821	0.812456
18384	Choline dehydrogenase or related flavoprotein	COG2303	0.324989	1.00495	0.17452	0.649236	0.458122	0.666926	0.186951	0.38563
24013	Choline dehydrogenase or related flavoprotein	COG2303	4.62713	7.18264	3.88949	8.36793	4.0089	4.26339	5.40273	4.32906
37580	Choline dehydrogenase or related flavoprotein	COG2303	298.391	261.062	10.352	170.814	99.1055	112.972	98.2836	69.2955
47555	Choline dehydrogenase or related flavoprotein	COG2303	2.08017	3.64018	1.36854	5.18941	1.86557	2.78886	2.17879	2.37319
5350	Choline dehydrogenase or related flavoprotein	COG2303	22.2639	8.58842	1.27811	12.7323	115.163	33.0772	55.0336	33.6064
18712	Choline dehydrogenase or related flavoprotein	COG2303	0.89427	2.99117	1.48305	6.16261	15.6798	2.0487	3.31658	1.44723
75994	Choline dehydrogenase or related flavoprotein	COG2303	10.0855	7.2132	1.1463	10.7673	61.3245	26.002	37.6181	24.6673
65522	Choline dehydrogenase or related flavoprotein!!!Predicted alpha/beta hydrolase	COG2303!!!COG4757	0.391581	0.64271	2.85319	3.88423	4.76325	0.89138	4.30495	0.26022
4104	Diacylglycerol kinase family enzyme	COG1597	0.962738	1.61692	2.67484	1.84032	1.90766	1.43155	0.807508	1.50974
11446	Diacylglycerol kinase family enzyme	COG1597	0.750083	0.583075	0.11655	0.875118	1.337	1.42812	1.11701	1.24614
84430	Diacylglycerol kinase family enzyme	COG1597	3.17686	3.51256	3.73077	3.34441	3.01347	1.95875	3.20149	2.09421
74311	Diacylglycerol kinase family enzyme	COG1597	3.26042	3.70126	2.95048	2.40402	3.67381	2.55276	2.37371	2.28943
1541	Diacylglycerol kinase family enzyme	COG1597	1.97725	2.15331	0.250896	1.99004	1.74156	1.36147	1.74929	1.10113
19583	Diacylglycerol kinase family enzyme	COG1597	0.888418	1.27463	1.09049	1.64515	1.1382	1.21107	1.54501	1.03775
61856	Lysophospholipase, alpha-beta hydrolase superfamily!!!Choline dehydrogenase or related flavoprotein	COG2267!!!COG2303	1.56374	1.17412	9.34562	6.61237	21.1425	1.08738	9.52864	1.04793
19340	Triacylglycerol esterase/lipase EstA, alpha/beta hydrolase fold!!!Choline dehydrogenase or related flavoprotein	COG1075!!!COG2303	0.214543	0.237394	0.647249	2.88721	1.52066	0.371762	1.84894	0.144174
52785	Triacylglycerol esterase/lipase EstA, alpha/beta hydrolase fold!!!Choline dehydrogenase or related flavoprotein	COG1075!!!COG2303	414.194	311.235	14.947	189.829	132.755	127.167	128.275	84.3389
37962	Serine/threonine protein kinase!!!Pectin methylesterase and related acyl-CoA thioesterases	COG0515!!!COG4677	0.947296	0.438949	1.40562	0.628679	0.481433	0.305511	0.382412	0.178914
7714	Glutathione peroxidase, house-cleaning role in reducing lipid peroxides	COG0386	4.01404	3.20889	1.28807	0.928381	1.84455	1.21335	1.29606	0.366664
20364	Glutathione peroxidase, house-cleaning role in reducing lipid peroxides	COG0386	8.03481	6.63915	0.120135	5.2898	2.50734	5.13663	5.43168	5.08665
88315	Glutathione peroxidase, house-cleaning role in reducing lipid peroxides	COG0386	58.6818	20.9907	6.338	26.4015	11.7591	11.4321	25.3483	16.9143
1839	RNA recognition motif (RRM) domain	COG0724	3.93253	4.79275	1.3468	3.95765	3.79946	2.25236	3.54192	1.49999
7860	RNA recognition motif (RRM) domain	COG0724	7.33801	8.49098	6.61773	5.28741	10.365	2.89714	5.40001	2.12012
8269	RNA recognition motif (RRM) domain	COG0724	9.20322	19.8689	15.9779	16.3249	24.6177	31.3584	15.9731	10.2789
11508	RNA recognition motif (RRM) domain	COG0724	1.72141	2.37379	0.239234	1.97701	1.22774	1.88465	2.79511	0.851204
13505	RNA recognition motif (RRM) domain	COG0724	3.32238	3.43719	1.26772	2.82644	2.65976	1.714	3.07653	1.22853
17337	RNA recognition motif (RRM) domain	COG0724	1.63466	2.77756	1.59786	2.01782	1.78895	0.809435	2.20092	2.36647
19854	RNA recognition motif (RRM) domain	COG0724	3.71581	4.702	1.70881	3.02328	2.40377	1.41429	3.47227	3.74149
20714	RNA recognition motif (RRM) domain	COG0724	8.36578	13.2084	7.39623	11.3851	6.74731	8.52767	6.54979	6.72027
23232	RNA recognition motif (RRM) domain	COG0724	1.39178	2.00103	0.287982	3.04922	2.54468	2.26102	1.67608	1.71531
29767	RNA recognition motif (RRM) domain	COG0724	4.78638	6.65526	9.38182	4.16898	3.57761	7.82306	5.88528	7.67739
30338	RNA recognition motif (RRM) domain	COG0724	3.93746	5.68381	0.573436	3.22466	2.85218	5.79311	3.2935	0.813614
31391	RNA recognition motif (RRM) domain	COG0724	6.1537	6.30814	8.60911	5.71609	6.18333	3.38838	6.7408	2.66443
33669	RNA recognition motif (RRM) domain	COG0724	20.3297	15.9529	21.7738	15.5842	10.3033	13.1631	15.2897	18.416
35149	RNA recognition motif (RRM) domain	COG0724	2.15254	4.02137	1.30716	5.53313	0.583041	1.26372	3.14189	1.22726
36672	RNA recognition motif (RRM) domain	COG0724	3.73392	6.41853	0.854701	4.87732	1.82295	5.30189	4.87548	3.97901
36934	RNA recognition motif (RRM) domain	COG0724	4.64241	4.13294	1.79145	4.66496	3.64477	2.61691	3.78197	2.35923
38113	RNA recognition motif (RRM) domain	COG0724	4.21224	5.91019	1.96345	2.86409	3.92797	4.27476	6.22588	8.94901
46667	RNA recognition motif (RRM) domain	COG0724	21.611	30.0801	12.0532	29.4842	19.3703	8.26023	18.7718	4.6156
49116	RNA recognition motif (RRM) domain	COG0724	4.62493	4.62597	0.931532	4.4104	2.63568	1.51786	4.55772	1.13341
50079	RNA recognition motif (RRM) domain	COG0724	4.38389	4.40213	1.90972	3.2747	1.17732	4.32463	4.81889	5.41711
55248	RNA recognition motif (RRM) domain	COG0724	2.85043	5.07773	1.46109	2.89876	6.64837	10.3854	6.18724	4.98093
66658	RNA recognition motif (RRM) domain	COG0724	2.30556	3.61533	3.93773	4.1068	2.39908	1.11929	2.86577	1.05907
68605	RNA recognition motif (RRM) domain	COG0724	37.703	69.2571	7.54615	65.6207	19.4548	17.4216	28.33	20.7601
69179	RNA recognition motif (RRM) domain	COG0724	67.287	50.6343	34.7889	54.0002	50.2385	79.1036	51.1141	43.6109
72497	RNA recognition motif (RRM) domain	COG0724	12.0993	18.7977	2.90184	18.2722	5.68356	6.95511	8.80645	6.44649
76067	RNA recognition motif (RRM) domain	COG0724	38.6818	59.9825	15.0693	48.2456	31.903	23.2199	29.267	21.2009
80823	RNA recognition motif (RRM) domain	COG0724	10.0488	14.101	1.75587	13.0734	10.8699	12.4025	11.2437	12.7333
5075	RNA recognition motif (RRM) domain	COG0724	5.10928	4.26181	0.790123	5.35624	5.10749	2.36934	5.50869	2.22198
6626	RNA recognition motif (RRM) domain	COG0724	5.97709	7.01472	0.809717	6.04844	3.35658	6.37984	5.65541	5.38083
15126	RNA recognition motif (RRM) domain	COG0724	7.0921	7.52366	1.19798	5.76135	4.62564	5.86207	6.84001	7.43394
16781	RNA recognition motif (RRM) domain	COG0724	2.57194	2.72586	0.767544	2.76704	2.66102	2.0145	2.11271	0.975989
24898	RNA recognition motif (RRM) domain	COG0724	9.30362	4.95935	1.86275	4.73799	4.69548	10.1255	6.35177	8.29497
26560	RNA recognition motif (RRM) domain	COG0724	25.4634	47.5305	7.41457	66.7812	16.7264	28.8355	24.3873	31.1698
34629	RNA recognition motif (RRM) domain	COG0724	34.3834	87.9411	63.3406	86.5055	61.6439	30.5663	35.7744	48.9895
39372	RNA recognition motif (RRM) domain	COG0724	1.30865	1.22818	0.840979	1.51339	0.752592	0.525776	0.692315	0.340594
42545	RNA recognition motif (RRM) domain	COG0724	3.42642	3.87773	1.86275	5.27871	1.86326	3.07533	4.68681	6.80649
50033	RNA recognition motif (RRM) domain	COG0724	2.15186	2.62514	1.50463	2.12994	1.66648	3.17854	2.14577	2.56985
7976	RNA recognition motif (RRM) domain	COG0724	1.87961	2.70897	1.79337	2.74766	1.62146	1.00021	2.1355	0.567943
15790	RNA recognition motif (RRM) domain	COG0724	3.1462	5.68118	8.60036	7.29916	1.8969	5.41068	4.53397	5.52848
16267	RNA recognition motif (RRM) domain	COG0724	15.6187	17.6106	21.0526	15.8297	12.1895	7.34152	15.3974	6.8083
47464	RNA recognition motif (RRM) domain	COG0724	6.13733	6.93954	1.33127	5.93059	6.61678	3.88052	6.23135	3.61271
50790	RNA recognition motif (RRM) domain	COG0724	27.0449	39.0933	30.7401	27.6749	45.0095	66.076	37.0484	31.4582
52356	RNA recognition motif (RRM) domain	COG0724	13.6685	22.0082	2.55779	20.3171	6.54392	12.9004	12.6149	22.4375
54883	RNA recognition motif (RRM) domain	COG0724	6.78055	9.15854	1.30637	7.17892	3.20892	7.32606	6.4554	8.27226
66859	RNA recognition motif (RRM) domain	COG0724	3.50355	5.50484	1.25369	5.96815	2.20689	2.20148	3.595	1.33386
71010	RNA recognition motif (RRM) domain	COG0724	47.9362	48.0525	158.37	49.0602	43.8899	49.8581	44.7709	76.1894
82600	RNA recognition motif (RRM) domain	COG0724	4.78573	6.88345	4.74296	7.84019	5.58206	5.31496	6.67969	3.46672
85860	RNA recognition motif (RRM) domain	COG0724	10.2476	9.47558	4.01167	9.85662	6.03158	8.40816	6.1703	5.96965
15356	RNA recognition motif (RRM) domain	COG0724	82.1384	105.926	77.8253	105.411	70.2234	71.9344	65.3759	86.1197
74973	RNA recognition motif (RRM) domain	COG0724	16.8763	6.71158	3.11919	2.47664	5.99782	17.9421	12.3455	15.1523
80587	RNA recognition motif (RRM) domain	COG0724	0.897439	3.45415	3.41165	4.98511	1.30989	0.845795	2.64725	0.6262
57295	RNA recognition motif (RRM) domain	COG0724	24.7891	39.8166	38.7348	65.4738	31.5981	7.21224	30.9493	4.86693
64449	RNA recognition motif (RRM) domain	COG0724	2.02284	5.35057	0.0539216	3.23896	24.1176	46.389	12.0741	55.5124
8837	RNA recognition motif (RRM) domain	COG0724	0	0	5.23543	2.3835	0.992804	1.87262	0.832348	0.103845
5111	RNA recognition motif (RRM) domain	COG0724	0.00827638	1.68308	2.31389	0.379218	0.0473966	3.01226	0.0991881	1.25729
19168	RNA recognition motif (RRM) domain	COG0724	0.129318	1.01372	4.15625	0	0.56967	0.757852	0.495941	0.665151
46224	RNA recognition motif (RRM) domain	COG0724	0.092646	0.208021	3.71393	0.419403	0.0816244	1.08207	0.17765	0.436631
15544	RNA recognition motif (RRM) domain	COG0724	67.2079	124.323	100.625	130.466	96.6149	45.3367	72.7663	21.1444
20737	RNA recognition motif (RRM) domain	COG0724	27.5576	56.9694	67.471	70.715	51.5212	11.7566	37.6096	11.3763
57009	RNA recognition motif (RRM) domain	COG0724	11.4076	10.2893	11.2804	9.52202	8.23422	5.42849	11.5722	6.13779
87846	RNA recognition motif (RRM) domain	COG0724	24.7822	34.9852	6.40896	52.5003	24.7945	69.8277	34.6795	57.6026
16046	RNA recognition motif (RRM) domain	COG0724	27.5202	34.8542	11.2402	24.0279	39.2341	34.8058	22.5834	25.1247
41673	RNA recognition motif (RRM) domain	COG0724	19.5075	28.5881	6.67698	47.758	28.0072	64.3691	26.1022	52.0848
80566	RNA recognition motif (RRM) domain	COG0724	1.71618	2.22371	0.209644	2.92928	0.0687904	0.316286	2.31763	0.373582
44339	16S rRNA A1518 and A1519 N6-dimethyltransferase RsmA/KsgA/DIM1 (may also have DNA glycosylase/AP lyase activity)	COG0030	2.57301	1.90373	0.142857	2.45473	1.50877	1.01381	1.5623	0.313969
77329	16S rRNA C1402 N4-methylase RsmH	COG0275	1.00321	1.34271	0.379576	1.35861	0.758683	1.02996	1.23016	0.257512
81492	16S rRNA C967 or C1407 C5-methylase, RsmB/RsmF family	COG0144	3.20234	5.61246	0.252588	5.66	1.7344	0.79754	2.44779	1.28484
19503	16S rRNA C967 or C1407 C5-methylase, RsmB/RsmF family	COG0144	3.19671	5.17658	3.55715	5.67106	5.8128	4.02385	4.66606	1.93532
30603	23S rRNA A1618 N6-methylase RlmF	COG3129	1.33311	2.711	0.111857	1.52552	1.76177	2.39686	2.14885	0.697645
29056	23S rRNA G2445 N2-methylase RlmL	COG0116	3.29388	2.63514	1.31894	2.29004	2.43619	1.28373	2.73674	0.427335
66156	23S rRNA U2552 (ribose-2'-O)-methylase RlmE/FtsJ	COG0293	1.62502	2.94262	0.917241	2.89984	1.35476	1.14434	1.80427	0.204826
26772	23S rRNA U2552 (ribose-2'-O)-methylase RlmE/FtsJ	COG0293	0.915288	1.44183	4.84502	1.92771	0.68532	0.612286	1.31411	0.273983
74681	23S rRNA U2552 (ribose-2'-O)-methylase RlmE/FtsJ	COG0293	5.95899	2.17885	0.49505	1.24015	1.02771	1.20056	3.00157	1.38942
31651	50S ribosomal subunit-associated GTPase HflX	COG2262	4.47017	4.73924	0.14162	3.62023	2.06781	2.28659	3.74125	1.52852
37742	Alanyl-tRNA synthetase	COG0013	36.8286	29.2812	48.248	25.5071	25.1006	11.3608	37.8749	11.4095
71331	Alanyl-tRNA synthetase	COG0013	4.81754	4.84106	0.577546	4.26462	5.19312	4.50456	5.23796	1.39218
821	Alanyl-tRNA synthetase	COG0013	11.2339	11.347	19.6513	12.2529	11.589	4.5881	12.6945	4.36063
30367	Archaeal ribosome-binding protein aMBF1, putative translation factor, contains Zn-ribbon and HTH domains	COG1813	17.5912	10.3038	0.936047	6.53489	6.80425	13.169	17.2352	11.6744
26501	Arginyl-tRNA synthetase	COG0018	7.50596	8.6485	0.457364	9.44468	5.90773	1.72649	9.7425	1.20306
2721	Asp-tRNAAsn/Glu-tRNAGln amidotransferase A subunit or related amidase	COG0154	1.21369	1.36092	1.42325	1.26489	0.77715	0.497117	1.09472	0.57641
9968	Asp-tRNAAsn/Glu-tRNAGln amidotransferase A subunit or related amidase	COG0154	12.7547	16.4441	1.40682	9.95939	12.3828	10.5427	14.6449	7.81314
27024	Asp-tRNAAsn/Glu-tRNAGln amidotransferase A subunit or related amidase	COG0154	0.908746	0.48251	0	0.606748	0.364589	0.510553	0.633217	0.989992
40835	Asp-tRNAAsn/Glu-tRNAGln amidotransferase A subunit or related amidase	COG0154	1.68773	0.877379	1.70806	2.15485	0.892171	0.248602	2.84417	0.194116
63426	Asp-tRNAAsn/Glu-tRNAGln amidotransferase A subunit or related amidase	COG0154	9.77291	15.0036	2.38593	9.72227	9.25578	10.187	11.5445	5.50359
54477	Aspartyl/asparaginyl-tRNA synthetase	COG0017	12.841	14.2971	12.2536	17.4094	17.9473	13.0006	19.2563	17.6369
74256	Aspartyl/asparaginyl-tRNA synthetase	COG0017	21.287	32.237	3.38298	29.5826	22.6503	11.8025	27.6064	6.33806
86059	Aspartyl/asparaginyl-tRNA synthetase	COG0017	30.4711	26.8754	22.3966	32.2055	37.1241	22.7785	33.3321	27.1791
4490	Aspartyl/asparaginyl-tRNA synthetase	COG0017	10.7516	19.9521	3.28498	20.9286	11.5966	9.78481	17.7429	3.75189
23204	Cysteinyl-tRNA synthetase	COG0215	2.27989	3.47455	5.37201	4.2112	2.30718	2.7488	3.68125	0.649785
67042	Cysteinyl-tRNA synthetase	COG0215	6.02493	9.5135	14.6056	10.3249	6.91555	4.05868	8.7623	2.73937
29027	D-Tyr-tRNAtyr deacylase	COG1490	10.1646	12.9477	0.234921	10.8727	6.58656	9.73697	11.0048	7.77992
37920	Diphthamide biosynthesis methyltransferase	COG1798	2.92107	4.75906	0.245098	4.1792	2.25187	3.09147	3.9366	1.31028
30783	Diphthamide synthase subunit DPH2	COG1736	6.385	9.42859	2.15269	8.80157	7.17413	9.63003	7.54852	7.50815
62730	Exosome complex RNA-binding protein Rrp4, contains S1 and KH domains	COG1097	10.385	15.9417	1.50253	12.852	7.97456	8.33129	9.71322	7.11444
78807	Exosome complex RNA-binding protein Rrp42, RNase PH superfamily	COG2123	7.99113	11.9694	0.647249	12.2822	3.75491	5.50207	8.42309	2.51583
53641	Exosome complex RNA-binding protein Rrp42, RNase PH superfamily	COG2123	5.54345	7.62073	0.93287	6.46329	2.44047	3.05002	3.90967	1.87995
69016	Exosome complex RNA-binding protein Rrp42, RNase PH superfamily	COG2123	10.776	10.5461	1.22633	9.16586	7.41835	11.6245	8.27161	3.45344
37452	Fibrillarin-like rRNA methylase	COG1889	19.2995	34.4395	11.1551	39.926	15.7358	7.29433	18.0126	10.9634
16384	Fibrillarin-like rRNA methylase	COG1889	0	0	12.6522	0.123658	0	0	0	0
33421	Glutamyl- or glutaminyl-tRNA synthetase	COG0008	3.59949	2.59128	0.783037	4.69467	3.22305	2.56485	6.38513	2.88914
21190	Glutamyl- or glutaminyl-tRNA synthetase	COG0008	12.7009	10.7682	1.01207	9.58861	6.81609	5.65946	11.9835	4.32094
65771	Glycyl-tRNA synthetase (class II)	COG0423	5.0867	5.33918	1.17107	4.53727	4.03507	2.46068	5.46262	1.65047
86741	Glycyl-tRNA synthetase (class II)	COG0423	8.82602	8.12543	2.35043	6.09082	7.03003	2.6084	8.16395	1.80991
48458	Glycyl-tRNA synthetase (class II)	COG0423	1.6611	1.63412	0	1.04151	0.616207	0.808974	0.502926	0.416215
49396	GTPase Era, involved in 16S rRNA processing	COG1159	1.00194	1.03981	0.412458	1.42724	0.772266	0.386782	1.13976	0.374997
64226	Histidyl-tRNA synthetase	COG0124	2.23931	1.24472	0.314465	1.5867	0.946831	0.48069	2.01131	0.331741
82100	Histidyl-tRNA synthetase	COG0124	4.10794	10.698	1.83678	10.3424	3.84704	3.43303	4.34731	2.76515
1252	HrpA-like RNA helicase	COG1643	3.5113	3.55154	0.472813	4.91531	1.31252	1.89918	3.78012	1.89573
8500	HrpA-like RNA helicase	COG1643	9.62468	5.2267	1.49091	5.35317	5.42906	4.97402	6.31341	5.15876
25781	HrpA-like RNA helicase	COG1643	2.18752	2.34923	1.55305	2.10777	2.62223	1.55628	1.98325	1.70845
31646	HrpA-like RNA helicase	COG1643	0.849418	1.02954	0.263158	1.07179	0.5181	0.134356	0.679073	0
51339	HrpA-like RNA helicase	COG1643	1.24146	1.67646	0.208333	1.27275	0.888686	0.794548	1.11289	0.185624
53536	HrpA-like RNA helicase	COG1643	0.590185	0.671447	0.391534	1.08167	0.519974	0.356576	0.991881	0.232177
59922	HrpA-like RNA helicase	COG1643	1.08148	1.80186	0.333333	1.14529	0.51385	0.770969	1.35322	0.199327
66108	HrpA-like RNA helicase	COG1643	3.97884	6.85494	5.38308	6.01767	3.13547	5.61354	5.14002	6.95506
69918	HrpA-like RNA helicase	COG1643	1.36027	1.94712	0.306748	1.18651	1.00385	1.01797	1.60064	0.546621
74530	HrpA-like RNA helicase	COG1643	0.795806	1.79781	0.42735	1.8217	0.350566	0.652918	0.991881	0.375055
77390	HrpA-like RNA helicase	COG1643	2.23068	1.41534	1.40388	1.7432	1.67595	1.01165	1.69785	2.0397
81940	HrpA-like RNA helicase	COG1643	0.931093	1.10032	0.165	1.19454	0.435319	0.887085	1.48068	0.296998
85343	HrpA-like RNA helicase	COG1643	1.25057	2.06941	0.30581	2.45065	0.652247	1.46374	2.45368	1.28744
3171	HrpA-like RNA helicase	COG1643	1.29728	2.1806	0.569087	4.36091	0.984647	0.567347	1.63347	0.0347772
23612	HrpA-like RNA helicase	COG1643	6.75608	9.33463	5.32029	9.77213	4.67352	6.89121	6.89942	8.75962
23732	HrpA-like RNA helicase	COG1643	3.22165	2.5714	0.706891	3.18565	1.73553	3.4807	2.63058	1.95208
24535	Isoleucyl-tRNA synthetase	COG0060	3.20386	3.16397	1.1004	4.85079	1.50887	3.457	4.14869	1.2524
50602	Isoleucyl-tRNA synthetase	COG0060	3.54429	2.34574	0.732601	3.3117	1.80051	3.15589	5.22929	1.54863
64477	Isoleucyl-tRNA synthetase	COG0060	8.19531	5.74236	1.41771	7.00593	4.92059	6.00291	10.5626	4.44081
41409	Leucyl-tRNA synthetase	COG0495	3.24552	3.59015	0.6268	4.45574	3.8211	2.03013	5.49239	3.28276
6000	Lysyl-tRNA synthetase (class II)	COG1190	8.76285	15.2315	2.83419	14.1445	6.79604	3.4548	11.4461	2.65611
55150	Methionine aminopeptidase	COG0024	16.6231	35.3985	30.1897	37.7244	16.2756	9.8714	15.0351	15.1643
5594	Methionine aminopeptidase	COG0024	4.94479	7.00806	0.141243	3.84681	4.38248	13.6227	6.59483	5.40385
40408	Methionine aminopeptidase	COG0024	68.153	147.157	335.109	213.396	152.957	159.423	107.584	178.168
44296	Methionyl-tRNA formyltransferase	COG0223	11.6466	12.8996	7.55422	4.85412	34.6813	16.7107	19.5559	9.1783
88127	N6-adenosine-specific RNA methylase IME4	COG4725	5.31521	6.10066	0.534524	2.69542	7.44309	5.68993	2.9867	1.27179
15261	NMD protein affecting ribosome stability and mRNA decay	COG1499	10.4282	12.9274	14.8227	16.7425	7.56063	8.45283	11.6009	7.89526
51209	O-acetyl-ADP-ribose deacetylase (regulator of RNase III), contains Macro domain	COG2110	2.41146	2.6281	0.239808	2.61087	1.01823	1.46738	3.68038	1.27559
57244	O-acetyl-ADP-ribose deacetylase (regulator of RNase III), contains Macro domain	COG2110	1.8127	0.769454	2.32401	1.2729	2.90346	0	1.4949	0.207691
82478	O-acetyl-ADP-ribose deacetylase (regulator of RNase III), contains Macro domain	COG2110	5.28759	5.61637	0.340136	4.06189	4.30029	5.03389	6.28043	3.23515
86242	O-acetyl-ADP-ribose deacetylase (regulator of RNase III), contains Macro domain	COG2110	2.1924	1.5802	0.113379	1.85275	0.889895	0.607801	2.34651	0.195978
31865	O-acetyl-ADP-ribose deacetylase (regulator of RNase III), contains Macro domain	COG2110	1.83632	1.37344	1.99519	2.73073	1.54705	1.30788	1.64423	2.92095
70246	O-acetyl-ADP-ribose deacetylase (regulator of RNase III), contains Macro domain	COG2110	1.1648	0.61457	3.7349	0.954407	1.68396	0.25699	2.35096	0.147502
71147	O-acetyl-ADP-ribose deacetylase (regulator of RNase III), contains Macro domain	COG2110	3.49304	1.4083	32.3292	3.41513	5.3227	2.94265	3.27353	2.4624
80283	O-acetyl-ADP-ribose deacetylase (regulator of RNase III), contains Macro domain	COG2110	0.70576	0.417574	8.08143	0.984407	0.648269	0.0874234	0.81144	0.135615
83349	Peptide deformylase	COG0242	1.89724	4.6012	1.56863	4.87852	2.82964	2.17435	2.59336	2.35676
1139	Peptidyl-tRNA hydrolase	COG1990	22.7582	20.2684	4.97917	14.1961	13.6124	8.37625	17.3886	9.20861
24143	Peptidyl-tRNA hydrolase	COG1990	6.81406	5.64556	0.439842	6.29412	2.94217	2.07544	3.41583	1.91027
73638	Peptidyl-tRNA hydrolase	COG0193	0.716003	0.338341	0.988372	1.02389	0.890276	0.727241	1.22901	0
9849	Phenylalanyl-tRNA synthetase alpha subunit	COG0016	16.7298	16.0124	3.39043	11.4871	11.1807	8.05657	17.4318	7.73431
37367	Phenylalanyl-tRNA synthetase alpha subunit	COG0016	6.86158	4.76333	12.7582	9.22036	3.33294	2.38294	3.04563	1.56402
45848	Phenylalanyl-tRNA synthetase alpha subunit	COG0016	0.776884	2.16912	0.232288	2.40929	1.74927	0.79785	1.07828	0.465676
6076	Phenylalanyl-tRNA synthetase beta subunit	COG0072	9.63308	12.8923	1.33193	10.8658	10.8168	10.098	11.997	6.554
76531	Phenylalanyl-tRNA synthetase beta subunit	COG0072	2.09299	5.57908	0.704225	5.9206	1.616	1.61795	3.08126	0.732036
24189	Phenylalanyl-tRNA synthetase beta subunit	COG0072	5.66061	9.38671	0.909702	8.08553	5.8515	6.97265	7.78092	4.52001
69298	Polynucleotide 5'-kinase, involved in rRNA processing	COG1341	10.2456	10.7769	0.6159	9.36798	5.42483	6.26307	6.93975	3.17395
25971	Polyribonucleotide nucleotidyltransferase (polynucleotide phosphorylase)	COG1185	3.68283	4.18039	0.433705	3.21419	2.05336	0.993585	3.16016	0.218608
51332	Polyribonucleotide nucleotidyltransferase (polynucleotide phosphorylase)	COG1185	0.735678	1.43992	0.493827	1.84553	0.727558	0.276077	1.32251	0
75612	Polyribonucleotide nucleotidyltransferase (polynucleotide phosphorylase)	COG1185	1.2751	2.38917	0.0778816	2.1222	0.714527	0.355478	1.66747	0.138784
39569	Predicted component of the ribosome quality control (RQC) complex, YloA/Tae2 family, contains fibronectin-binding (FbpA) and DUF814 domains	COG1293	1.46605	1.55267	0.454545	0.930807	0.645323	0.986295	1.34607	0.269998
83630	Predicted component of the ribosome quality control (RQC) complex, YloA/Tae2 family, contains fibronectin-binding (FbpA) and DUF814 domains	COG1293	1.36721	1.34801	0.430736	0.886483	0.849445	0.994583	1.23199	0.192856
58418	Predicted component of the ribosome quality control (RQC) complex, YloA/Tae2 family, contains fibronectin-binding (FbpA) and DUF814 domains	COG1293	13.4619	15.8981	0.451817	17.4907	8.95749	6.8114	12.7025	7.36301
5902	Predicted ribosome-associated RNA-binding protein Tma20, contains PUA domain	COG2016	1.69338	2.53311	0.119904	2.77293	1.25901	1.28373	1.87016	0.534168
17784	Prolyl-tRNA synthetase	COG0442	22.9924	15.431	5.22088	15.7846	16.9336	5.85598	25.0614	9.49677
51784	Prolyl-tRNA synthetase	COG0442	11.8413	7.62912	3.46814	7.51297	9.5072	5.12117	15.3992	5.88973
47616	Protein chain release factor A	COG0216	3.21312	2.71857	4.00758	2.17188	4.21995	2.6688	3.78177	2.56228
10037	Protein chain release factor B	COG1186	7.14355	10.9764	0.482639	8.8808	5.27401	7.03339	5.8335	5.85642
20037	Pseudouridylate synthase, 23S rRNA- or tRNA-specific	COG0564	6.71451	4.37071	0.808333	5.01136	3.48209	2.49897	4.30873	1.39377
71989	Pseudouridylate synthase, 23S rRNA- or tRNA-specific	COG0564	8.44854	12.0719	0.518299	9.14781	4.71456	6.44478	8.94777	2.32134
44671	Queuine/archaeosine tRNA-ribosyltransferase	COG0343	3.62962	3.83621	12.5324	2.7175	2.51064	2.55727	3.14093	1.52802
73872	Queuine/archaeosine tRNA-ribosyltransferase	COG0343	2.63662	4.19796	0.506716	4.41309	2.69315	1.95057	2.90632	1.94735
53082	Rbosome biogenesis protein Nip4, contains PUA domain	COG1374	6.2116	9.8848	0.553623	9.22191	3.23375	2.29527	8.97558	2.28817
13356	Regulator of RNase E activity RraA	COG0684	21.5253	31.6056	2.9552	23.5042	19.5432	19.6014	15.7216	10.5386
50239	Ribonuclease BN, tRNA processing enzyme	COG1234	3.4347	2.28486	0.407407	2.52433	2.399	2.69033	2.19669	2.39083
22545	Ribonuclease BN, tRNA processing enzyme	COG1234	0.957975	1.81943	0.262467	2.03255	0.673485	1.08643	0.832243	0.986874
71326	Ribonuclease BN, tRNA processing enzyme	COG1234	0.521062	1.6014	0.621283	1.11842	0.154052	0.415873	0.83821	0.0697178
75338	Ribonuclease BN, tRNA processing enzyme	COG1234	2.52289	3.66669	0.351695	3.74847	0.879648	0.970266	2.06681	0.629232
71417	Ribonuclease D	COG0349	0.708361	2.39481	0.213235	1.64123	0.234838	0.739551	0.437595	0.10919
60243	Ribonuclease D	COG0349	2.22719	3.28633	0.854701	3.06291	2.00804	2.9935	2.5382	1.4596
72135	Ribonuclease D	COG0349	0.673934	0.968281	4.6419	1.39184	0.999391	0.911701	0.916838	1.01488
54268	Ribonuclease D	COG0349	0.630581	0.692405	0.528042	1.08203	2.6174	7.56996	0.64085	5.83247
55643	Ribonuclease D	COG0349	13.8528	4.67652	5.32969	5.82006	3.28967	14.0346	4.32005	35.0198
3238	Ribonuclease PH	COG0689	4.73536	7.76131	0.637959	8.14429	1.62652	0.732851	2.47164	0.974834
13579	Ribonuclease PH	COG0689	7.40691	15.1839	0.724638	17.7189	4.6818	2.77058	5.68219	4.51469
48199	Ribonuclease PH	COG0689	8.22545	9.56368	0.65641	7.37432	5.18165	5.22335	7.2563	5.28351
64948	Ribosomal protein L1	COG0081	5.78941	7.1989	1.2566	9.19653	3.9549	2.61923	4.37745	1.56232
6223	Ribosomal protein L1	COG0081	0	0	3.7032	1.48155	0.906978	2.83718	1.162	0
15412	Ribosomal protein L1	COG0081	0.137788	1.07345	7.38645	0.437559	0.120194	0.981832	0.261595	1.13251
79808	Ribosomal protein L1	COG0081	0.0993165	1.17367	4.408	0.182024	0.262504	1.39075	0.497052	0.475196
59319	Ribosomal protein L10	COG0244	5.05324	5.36187	0.931973	6.66804	2.6775	2.53583	3.14325	2.79875
7445	Ribosomal protein L10	COG0244	9.67973	13.7084	1.62602	11.0846	5.38667	6.21629	7.8917	12.3623
9982	Ribosomal protein L10	COG0244	0	0	3.34011	1.36904	0.758593	2.45758	0.843267	0
17177	Ribosomal protein L10	COG0244	283.531	467.706	312.675	624.089	192.5	236.359	241.86	291.439
34430	Ribosomal protein L11 methylase PrmA	COG2264	2.96846	3.25205	0.703704	3.28655	0.989252	2.45349	5.59157	4.43516
19815	Ribosomal protein L13	COG0102	1.30387	4.02715	0.0874317	2.91935	1.8612	1.60001	1.70669	1.46064
86976	Ribosomal protein L13E	COG4352	399.386	467.894	425.054	603.757	262.961	462.892	329.287	498.479
69285	Ribosomal protein L13E	COG4352	0	0	5.36953	2.74478	1.57681	4.41709	1.38091	0
82690	Ribosomal protein L14	COG0093	0	0.0271684	69.2716	0	0.20255	0.0756374	0	0
27477	Ribosomal protein L14	COG0093	0	1.77845	7.17266	1.42902	0.0409179	4.44071	0.51378	5.18998
59775	Ribosomal protein L14	COG0093	0.0806141	0.476329	5.07576	0.0738736	0.201708	0.246988	0.154579	0
13587	Ribosomal protein L14E/L6E/L27E	COG2163	0.189535	0.653285	6.8855	0.248373	0.0918431	3.68884	0.363437	0.340074
54546	Ribosomal protein L14E/L6E/L27E	COG2163	0.182567	0.963678	8.05147	0.163956	0.205886	0.225244	0.0875189	1.24914
66582	Ribosomal protein L14E/L6E/L27E	COG2163	294.416	278.476	380.535	297.251	172.729	297.201	212.843	431.806
12362	Ribosomal protein L15	COG0200	0	0.137036	96.4872	0	0	0	0	0
49626	Ribosomal protein L15	COG0200	0	0	5.88961	2.63285	1.91622	6.33549	1.38348	0
32846	Ribosomal protein L15	COG0200	493.262	615.131	688.182	694.99	273.812	554.456	405.338	744.897
48758	Ribosomal protein L15E	COG1632	0	0.0593484	5.1699	1.21166	1.52703	2.66181	0.687576	0
45396	Ribosomal protein L15E	COG1632	0.280028	1.73551	10.6667	1.35834	0	0.959685	0.357972	3.89
56171	Ribosomal protein L15E	COG1632	0	1.59631	7.57182	1.47432	0.355697	2.2622	0.387076	3.58812
2832	Ribosomal protein L16 Arg81 hydroxylase, contains JmjC domain	COG2850	3.91391	2.93512	1.20992	4.23624	2.95651	5.44654	5.54515	3.63085
15783	Ribosomal protein L16 Arg81 hydroxylase, contains JmjC domain	COG2850	6.88587	6.05535	11.6486	6.67766	6.15875	3.63162	7.092	1.79677
28898	Ribosomal protein L16 Arg81 hydroxylase, contains JmjC domain	COG2850	1.58672	3.07826	0.390572	2.83149	1.91133	1.80155	1.59663	0.798994
40089	Ribosomal protein L16 Arg81 hydroxylase, contains JmjC domain	COG2850	1.87201	0.615686	0.359712	1.39137	0.708195	0.734608	3.25052	0.747836
62935	Ribosomal protein L16 Arg81 hydroxylase, contains JmjC domain	COG2850	2.59514	1.09963	0.838041	1.15308	0.799624	1.15379	2.21912	1.09067
66833	Ribosomal protein L16 Arg81 hydroxylase, contains JmjC domain	COG2850	1.58484	2.07751	0.118203	0.726161	0.695046	0.814712	1.51948	0.210637
69973	Ribosomal protein L16 Arg81 hydroxylase, contains JmjC domain	COG2850	4.44892	4.27945	2.13523	5.6081	3.12872	2.4383	4.39845	2.42883
7149	Ribosomal protein L16 Arg81 hydroxylase, contains JmjC domain	COG2850	5.32625	3.79393	3.40143	1.94869	4.10457	2.3318	5.30369	1.51692
31197	Ribosomal protein L16 Arg81 hydroxylase, contains JmjC domain	COG2850	4.89827	4.9768	10.737	4.69611	5.41229	10.7477	3.88008	6.04703
52851	Ribosomal protein L16 Arg81 hydroxylase, contains JmjC domain	COG2850	2.08901	2.93051	0.0626566	2.89631	1.35446	1.00767	1.86146	0.279133
76866	Ribosomal protein L16 Arg81 hydroxylase, contains JmjC domain	COG2850	1.6073	3.1031	0.389694	2.12142	1.77116	1.04824	1.61921	0.672908
82549	Ribosomal protein L16 Arg81 hydroxylase, contains JmjC domain	COG2850	1.91774	2.55998	0.368324	2.26274	1.5071	2.82073	2.10169	1.96905
18525	Ribosomal protein L16 Arg81 hydroxylase, contains JmjC domain	COG2850	8.9043	3.4368	0.443639	3.28161	2.92622	1.71479	12.9405	0.681516
19765	Ribosomal protein L16 Arg81 hydroxylase, contains JmjC domain	COG2850	2.2401	1.87791	0.122549	1.0448	0.768854	0.970425	1.36092	0.491356
33307	Ribosomal protein L16 Arg81 hydroxylase, contains JmjC domain	COG2850	7.38067	5.40295	7.02908	5.28707	3.75561	4.92659	7.23499	7.75895
45842	Ribosomal protein L16 Arg81 hydroxylase, contains JmjC domain	COG2850	2.4688	1.70845	0.583118	1.73088	1.64602	1.02704	2.53922	0.84111
65510	Ribosomal protein L16 Arg81 hydroxylase, contains JmjC domain	COG2850	14.8527	18.215	6.78253	12.0574	17.8735	8.75531	16.2083	3.77816
82248	Ribosomal protein L16/L10AE	COG0197	4.10978	4.98154	0.248756	3.90028	3.8739	2.62325	3.74842	1.84848
20867	Ribosomal protein L16/L10AE	COG0197	0.212821	0.184634	87.8367	0	0	0.0156292	0.145746	0
69414	Ribosomal protein L16/L10AE	COG0197	0	0	5.02482	1.39181	1.27994	3.09726	1.01045	0
71911	Ribosomal protein L16/L10AE	COG0197	292.654	361.517	509.714	440.597	216.999	352.52	287.311	357.667
22695	Ribosomal protein L18	COG0256	5.56972	7.05157	0.423729	7.18842	3.74106	3.88323	6.65536	2.78876
71829	Ribosomal protein L18	COG0256	0	0	49.2767	0	0.103186	0	0.0134746	0
26426	Ribosomal protein L18	COG0256	0	0	4.43393	0.538534	1.22968	1.80959	0.633865	0
16584	Ribosomal protein L18	COG0256	0.146054	0.717724	8.86471	0.200762	0.128679	0.973053	0.420091	0.698818
33166	Ribosomal protein L18	COG0256	0.18392	3.08904	20.263	1.05001	0.486119	5.34378	1.63109	2.13948
83879	Ribosomal protein L18E	COG1727	0.0660349	0	5.46809	4.16938	1.65694	6.16737	1.83477	0
79606	Ribosomal protein L18E	COG1727	0.131448	3.37745	6.90196	2.41036	0.291281	2.54048	0.762529	13.6968
59352	Ribosomal protein L19	COG0335	3.69386	5.66426	0.172316	4.82731	2.66119	4.68692	4.88409	4.56319
79111	Ribosomal protein L2	COG0090	3.51613	4.56692	1.1828	8.28065	2.32725	1.39661	3.81958	0.766446
2338	Ribosomal protein L2	COG0090	2.86142	2.06154	8.82963	4.71949	3.22783	8.14048	4.1495	3.42933
80496	Ribosomal protein L2	COG0090	0.601126	5.66246	22.6343	3.35032	0.654489	6.77257	1.56998	9.75283
54684	Ribosomal protein L20	COG0292	31.9389	32.472	4.28571	37.492	9.69113	11.1268	16.6523	8.59879
6295	Ribosomal protein L21	COG0261	9.81698	15.0058	1.20214	17.9539	3.76449	4.10082	6.42835	3.1811
20978	Ribosomal protein L21E	COG2139	0.160188	0.787182	10.7419	0.352305	0.282263	0.663718	0.993673	0.764529
63048	Ribosomal protein L22	COG0091	5.46241	9.0331	0.75873	9.19765	3.92194	3.39396	4.88346	1.41427
57616	Ribosomal protein L22	COG0091	0	0	4.90476	1.68674	1.4498	2.39777	1.09309	0
2004	Ribosomal protein L22	COG0091	0.146598	3.06945	20.3528	2.12523	0.653933	6.35882	1.1776	4.60346
38832	Ribosomal protein L22	COG0091	435.814	447.589	722.83	517.003	259.996	458.125	341.121	611.031
57290	Ribosomal protein L23	COG0089	6.15027	7.22316	0.367901	9.90685	4.68457	3.49634	4.98498	4.38457
80912	Ribosomal protein L23	COG0089	385.721	385.366	521.239	438.037	234.56	371.502	292.065	411.677
9511	Ribosomal protein L23	COG0089	0.246636	1.72628	10.4556	1.01782	0.436049	7.78933	0.487212	3.067
50990	Ribosomal protein L24	COG0198	4.66718	5.02539	0.487179	6.02558	2.2319	2.65987	4.21002	2.55667
84662	Ribosomal protein L24	COG0198	0.271852	3.35896	21.4623	1.21571	1.11293	5.83595	1.36923	3.70705
62674	Ribosomal protein L24E	COG2075	55.7455	63.1692	72.6733	78.587	32.9985	48.4383	47.1121	68.1619
11268	Ribosomal protein L27	COG0211	6.9343	9.24409	0.119904	6.52145	4.40182	5.69872	5.66528	6.4613
56922	Ribosomal protein L29	COG0255	0.324381	12.4348	16.8817	4.29189	0.811505	32.8977	1.17106	5.11123
70781	Ribosomal protein L3	COG0087	3.09293	3.55354	0.169205	4.16369	1.67563	2.29878	2.75511	2.1815
84893	Ribosomal protein L3	COG0087	217.255	356.934	312.44	446.269	205.316	342.53	193.882	340.481
71802	Ribosomal protein L3	COG0087	0	0	4.62568	1.02016	0.939564	2.34561	0.676105	0
4627	Ribosomal protein L3	COG0087	0.198633	1.41623	8.55867	0.770874	0.217878	1.83084	0.274235	2.36885
53234	Ribosomal protein L3	COG0087	313.532	443.489	419.903	557.284	255.749	416.283	275.283	441.875
59760	Ribosomal protein L30/L7E	COG1841	10.5772	17.6423	4.288	16.2202	5.07508	4.46631	8.47844	4.27439
7497	Ribosomal protein L30/L7E	COG1841	0	0	5.61528	2.65547	1.59143	5.63523	1.88358	0
7567	Ribosomal protein L30E	COG1911	0	0	3.22515	1.30331	0.899959	1.87874	0.208817	0
73076	Ribosomal protein L32E	COG1717	0	0	58.4147	0	0	0.201005	0.0937211	0.11459
52720	Ribosomal protein L32E	COG1717	0.46323	4.22793	14.3756	3.885	0.652995	4.07871	0.939771	10.9379
25299	Ribosomal protein L34E	COG2174	0.486807	2.00811	12.9528	1.26844	0.602864	2.60904	1.25586	2.74781
85656	Ribosomal protein L35AE/L33A	COG2451	0.410399	15.1175	23.4215	7.75484	1.71206	37.6501	1.98311	26.2291
13067	Ribosomal protein L35AE/L33A	COG2451	406.017	446.235	554.751	608.03	223.458	416.107	296.385	604.058
21150	Ribosomal protein L37E	COG2126	0.203518	2.28682	11.2787	1.03321	0.265373	3.21188	0.708301	2.1082
63273	Ribosomal protein L4	COG0088	10.8428	10.648	2.70136	11.5371	7.25153	6.6291	9.4402	3.69164
78953	Ribosomal protein L4	COG0088	0	0.0138405	3.16101	1.21493	1.41158	1.96129	0.601866	0
27120	Ribosomal protein L4	COG0088	173.354	205.856	232.751	270.878	108.008	197.896	163.094	231.47
17456	Ribosomal protein L5	COG0094	334.315	233.312	298.506	233.296	111.047	324.278	232.458	569.776
81005	Ribosomal protein L5	COG0094	0	0	5.67216	2.00027	2.34138	3.78286	1.63366	0
8391	Ribosomal protein L6P/L9E	COG0097	0	0	4.1386	2.14717	0.969423	3.19902	1.84051	0
23910	Ribosomal protein L7/L12	COG0222	6.66249	13.1112	1.37037	13.0865	7.64753	4.50086	5.14336	3.46797
61797	Ribosomal protein L7/L12	COG0222	0.0697448	0.61953	4.15543	0.685148	0	1.11719	0.333005	3.40713
4593	Ribosomal protein L7Ae or related RNA K-turn-binding protein	COG1358	8.71517	12.395	2.79487	12.6125	7.22534	1.67969	7.12887	2.5482
55657	Ribosomal protein L7Ae or related RNA K-turn-binding protein	COG1358	36.0841	95.2673	20.1702	111.299	24.0745	37.1916	34.4719	28.4138
805	Ribosomal protein L7Ae or related RNA K-turn-binding protein	COG1358	0	0	6.11031	4.99258	1.02295	9.71152	1.35809	0
61042	Ribosomal protein L7Ae or related RNA K-turn-binding protein	COG1358	0	0	3.86473	1.26626	1.02561	1.29858	0.776255	0
9762	Ribosomal protein L7Ae or related RNA K-turn-binding protein	COG1358	0.20484	5.19748	18.3229	1.52161	0.613877	11.7092	1.14414	3.38577
47098	Ribosomal protein L7Ae or related RNA K-turn-binding protein	COG1358	0.282149	1.52405	8.69129	0.129279	0.0621459	0.580173	0.603244	0.673307
80564	Ribosomal protein L9	COG0359	4.57362	5.62074	1.95117	7.12881	2.06074	4.008	3.76789	3.64721
75764	Ribosomal protein S1	COG0539	2.17887	3.09663	25.8426	7.66757	5.15185	1.49325	3.69862	2.91154
34522	Ribosomal protein S1	COG0539	0.0711663	0.778711	3.28875	0.217386	0	0.406491	0.225922	0.378341
22424	Ribosomal protein S11	COG0100	7.38086	6.96957	0.479616	6.50345	3.66215	3.50959	7.4892	1.75848
41022	Ribosomal protein S11	COG0100	403.6	522.454	629.564	656.308	316.781	529.54	365.048	622.703
47129	Ribosomal protein S11	COG0100	0	0	4.65741	2.36221	1.26543	3.72455	1.44649	0
41127	Ribosomal protein S12	COG0048	1.74227	2.28284	0.141844	2.39246	1.77702	1.28833	1.46579	1.08309
1544	Ribosomal protein S12	COG0048	0.658348	4.5365	17.8485	2.04433	0.445793	7.28118	0.982864	5.8342
12485	Ribosomal protein S13	COG0099	0	0	6.67003	2.56259	0.950141	3.57387	0.569881	0
66577	Ribosomal protein S13	COG0099	0	1.00104	7.95749	0.288613	0.146814	0.625341	0.559181	1.99128
57192	Ribosomal protein S15P/S13E	COG0184	218.133	240.617	278.785	319.206	135.208	248.056	159.294	310.068
8712	Ribosomal protein S17	COG0186	11.2764	25.9816	5.88119	20.1173	13.1122	30.3905	12.0299	23.0894
15859	Ribosomal protein S17	COG0186	0.348724	1.80777	12.5543	1.25142	0.0614476	3.34154	0.621876	1.87709
56648	Ribosomal protein S18	COG0238	2.80778	3.6563	0	3.08548	2.05056	1.60085	1.69973	0.960385
19093	Ribosomal protein S18 acetylase RimI and related acetyltransferases	COG0456	9.78073	10.7131	25.9444	7.97919	8.65792	7.62325	11.1417	4.07061
46716	Ribosomal protein S18 acetylase RimI and related acetyltransferases	COG0456	30.4575	40.1466	2.71238	31.8556	14.2065	12.9389	21.3702	9.74831
49329	Ribosomal protein S18 acetylase RimI and related acetyltransferases	COG0456	18.7107	26.5646	8.69508	20.3911	20.134	19.4605	16.2132	12.1533
50806	Ribosomal protein S18 acetylase RimI and related acetyltransferases	COG0456	11.9441	11.4299	0.998333	10.1376	7.36871	6.42531	9.86247	7.91499
23950	Ribosomal protein S18 acetylase RimI and related acetyltransferases	COG0456	4.15038	3.38646	0.297619	3.50201	2.34314	4.50039	4.38447	1.69713
63902	Ribosomal protein S18 acetylase RimI and related acetyltransferases	COG0456	88.0665	39.6403	16.4134	14.1288	65.9881	160.871	79.8647	141.166
80302	Ribosomal protein S18 acetylase RimI and related acetyltransferases	COG0456	6.57396	9.84561	0.637131	9.22219	6.38723	6.36144	9.90776	3.90232
80888	Ribosomal protein S18 acetylase RimI and related acetyltransferases	COG0456	5.18763	7.37051	5.93556	8.31397	12.0249	6.61761	6.71543	5.54891
42408	Ribosomal protein S18 acetylase RimI and related acetyltransferases	COG0456	0	0.441136	3.68385	0.0586419	0.281899	0.985577	0.368121	0.526635
75669	Ribosomal protein S19	COG0185	0	0	35.7879	0	0	0	0	0
14657	Ribosomal protein S2	COG0052	3.04157	4.55995	1.14716	3.19269	3.31854	2.31378	4.81168	1.49605
25032	Ribosomal protein S2	COG0052	7.07751	4.43451	0.779935	4.70966	4.16056	2.94435	5.28336	2.55187
66009	Ribosomal protein S2	COG0052	0	0	8.40256	1.58571	1.63729	3.39125	1.48324	0
17584	Ribosomal protein S2	COG0052	0.164069	2.67459	7.29222	1.09756	0.0963672	4.02257	0.311459	3.91854
86944	Ribosomal protein S2	COG0052	0.080094	0.4701	4.16774	0.366985	0	0.329389	0.230372	0.379391
5921	Ribosomal protein S24E	COG2004	0	0	6.85464	2.01869	1.42436	3.96734	1.96527	0
81535	Ribosomal protein S26	COG4830	0	0	100.479	0	0	0	0	0
65395	Ribosomal protein S3	COG0092	0	0	53.7046	0	0	0	0	0
84469	Ribosomal protein S3	COG0092	0	0	4.78408	2.22372	1.96612	4.06582	0.819206	0
3457	Ribosomal protein S3	COG0092	0	1.19106	11.8178	0.605737	0.0486119	1.01884	0.579788	0.790674
72505	Ribosomal protein S3AE	COG1890	0	0	6.10266	2.64212	1.32084	4.99779	1.48714	0
13250	Ribosomal protein S3AE	COG1890	0.103543	1.34848	8.27092	0.670973	0.185242	1.08628	0.7567	1.38894
22722	Ribosomal protein S3AE	COG1890	0.0790737	0.875271	6.16348	0.388396	0.1045	0.665019	0.454876	1.39608
46513	Ribosomal protein S4 or related protein	COG0522	3.019	6.54634	1.95833	5.80979	2.85374	1.58097	4.26329	2.02498
45249	Ribosomal protein S4 or related protein	COG0522	0.639926	11.7922	25.5893	5.55573	0.616795	25.8961	2.17805	11.9243
72005	Ribosomal protein S4E	COG1471	0	0.0503118	3.66255	1.63859	1.35033	3.25556	0.831711	0
82228	Ribosomal protein S4E	COG1471	0.0614583	1.83023	8.28713	1.32125	0.319467	2.05106	0.707084	3.21698
67773	Ribosomal protein S4E	COG1471	253.122	279.341	357.644	381.635	247.789	273.931	242.617	360.511
17847	Ribosomal protein S5	COG0098	0.0453086	0	9.07421	4.47837	2.28334	8.94678	2.30059	0.0541967
4077	Ribosomal protein S5	COG0098	0.0480881	1.85948	7.48221	1.76359	0	1.50341	0.448817	4.99731
80705	Ribosomal protein S5	COG0098	0.135678	2.70169	15.765	0.741029	0	1.4647	0.708951	2.34677
49907	Ribosomal protein S6E (S10)	COG2125	0.155831	1.60214	10.7029	0.466485	0	0.393061	0.544829	2.47664
50781	Ribosomal protein S7	COG0049	0	0	4.15525	2.01972	1.49831	2.4496	0.893508	0
20532	Ribosomal protein S7	COG0049	0.092646	3.18235	18.2537	1.4348	0.243241	3.02331	1.59885	2.97884
87258	Ribosomal protein S8E	COG2007	70.8369	91.5578	59.4907	101.765	40.8866	69.4323	61.4199	58.6134
31125	Ribosomal protein S8E	COG2007	0.13207	1.16145	10.5177	0.665648	0.116358	0.271571	0.88383	1.18167
10670	Ribosomal protein S9	COG0103	5.34384	4.38823	2.23596	4.3838	8.54921	3.49571	6.18533	5.16909
61061	Ribosome association toxin PasT (RatA) of the RatAB toxin-antitoxin module	COG2867	4.89489	12.1064	29.7778	19.1072	16.4482	17.1248	8.83058	31.7363
3770	Ribosome biogenesis GTPase A	COG1161	5.29249	13.6935	1.883	13.6909	4.17731	7.25088	5.50705	5.51471
33603	Ribosome biogenesis GTPase A	COG1161	4.75712	6.45308	0.483092	5.52009	1.9022	2.40293	4.05378	1.3989
47743	Ribosome biogenesis GTPase A	COG1161	2.48595	3.57805	4.022	4.6997	3.44604	20.9501	3.22505	13.2778
74085	Ribosome biogenesis GTPase A	COG1161	5.19173	6.17094	1.50304	6.99189	3.91808	1.87815	5.29665	1.74435
8824	Ribosome biogenesis protein Tsr3 (rRNA maturation)	COG2042	3.22995	2.38704	0.150725	1.78859	1.4666	2.80212	3.19403	1.96707
23731	Ribosome maturation protein Sdo1	COG1500	3.39667	4.01137	0.373874	3.69788	2.4861	2.1756	3.40028	1.43549
51294	Ribosome recycling factor	COG0233	3.35284	3.6481	0.121655	2.23545	1.19756	2.22295	3.21109	2.25458
9772	Ribosome-binding ATPase YchF, GTP1/OBG family	COG0012	1.26093	2.50868	3.78758	3.05382	2.07601	1.12622	2.3175	1.01765
21910	Ribosome-binding ATPase YchF, GTP1/OBG family	COG0012	13.1964	17.472	0.975167	11.2246	8.81846	12.1545	10.5773	9.20608
50398	Ribosome-binding ATPase YchF, GTP1/OBG family	COG0012	3.28261	3.10778	6.5267	3.44349	3.73112	1.69963	3.0349	1.06842
38061	Ribosome-binding factor A	COG0858	8.74208	6.44499	0.870647	7.9398	3.39231	6.36476	6.68676	2.65081
13100	Ribosome-interacting GTPase 1	COG1163	11.6138	17.194	3.24583	13.2067	5.49481	6.74727	10.7778	4.68699
36837	Ribosome-interacting GTPase 1	COG1163	0.618955	1.74305	0.833333	1.21729	1.87034	0.36468	1.18686	0.846443
22127	Ribosome-interacting GTPase 1	COG1163	1.86752	1.96664	0.716846	1.34561	1.17609	0.892095	2.42659	0.796784
37318	RNA processing exonuclease, beta-lactamase fold, Cft2 family	COG1236	1.10662	1.93912	0.0551876	2.22257	0.832277	0.801331	1.97063	0.393374
2036	RNA processing factor Prp31, contains Nop domain	COG1498	5.25149	7.34554	6.86254	8.31917	4.21766	3.52123	4.16713	5.95343
34958	RNA processing factor Prp31, contains Nop domain	COG1498	8.54168	15.6602	3.92966	17.656	6.93388	1.45156	6.32693	0.982
48300	RNA processing factor Prp31, contains Nop domain	COG1498	4.70777	7.44215	1.77715	9.93422	2.17361	2.19901	4.84261	5.0078
84270	RNA-splicing ligase RtcB, repairs tRNA damage	COG1690	2.04485	3.19434	0.0639731	3.54396	2.4247	1.84194	3.51066	0.453996
20820	RNase P subunit RPR2	COG2023	3.76431	6.15905	0.582751	4.35172	1.4196	2.14753	2.37552	1.44137
57987	rRNA maturation protein Rpf1, contains Brix/IMP4 (anticodon-binding) domain	COG2136	14.5489	29.4306	4.59361	29.0616	8.79734	7.34881	11.8047	5.26967
45420	rRNA processing protein Krr1/Pno1, contains KH domain	COG1094	4.29556	6.11633	1.56495	5.81431	3.94989	4.55063	3.57077	3.26
53448	rRNA pseudouridine-1189 N-methylase Emg1, Nep1/Mra1 family	COG1756	8.58579	15.1612	1.28205	13.3788	5.98936	8.17932	9.98351	6.54613
29154	rRNA-processing protein FCF1	COG1412	10.0867	23.2731	3.55935	20.0105	6.81977	4.72946	7.70126	6.21377
4270	Seryl-tRNA synthetase	COG0172	8.66528	10.4125	2.26762	12.4726	12.1036	12.041	12.3053	13.9738
63830	Seryl-tRNA synthetase	COG0172	16.7511	20.149	4.64485	18.3141	19.6472	16.8046	18.7195	18.551
33576	Stalled ribosome rescue protein Dom34, pelota family	COG1537	22.1047	23.1938	16.4047	26.05	25.4997	26.4425	26.5367	12.1931
68176	Threonyl-tRNA synthetase	COG0441	7.86947	16.277	1.3206	17.2292	6.30022	6.9394	8.53416	6.5037
11034	Translation elongation factor EF-1alpha (GTPase)	COG5256	0	0	83.3292	0	0	0.472734	0	0
1683	Translation elongation factor EF-1alpha (GTPase)	COG5256	5.59127	14.0647	40.0922	19.0805	19.1941	7.1662	7.00939	7.89111
37165	Translation elongation factor EF-1alpha (GTPase)	COG5256	6.20523	4.48817	0.893939	3.18637	4.28287	5.66777	5.01876	5.61227
21524	Translation elongation factor EF-1alpha (GTPase)	COG5256	0.198633	0.354058	20.3858	5.97283	5.03716	8.19539	3.5841	0.354813
35714	Translation elongation factor EF-1alpha (GTPase)	COG5256	0.963798	5.66723	41.9122	3.15362	0.348124	3.24448	3.05499	7.10878
47151	Translation elongation factor EF-1alpha (GTPase)	COG5256	0.879211	6.00705	47.2823	3.77718	0.408122	1.33258	3.63029	7.0814
34553	Translation elongation factor EF-4, membrane-bound GTPase	COG0481	1.06032	1.86998	0.179122	1.9749	0.766026	0.772188	0.726015	0.264233
4358	Translation elongation factor EF-G, a GTPase	COG0480	0.746231	0.992759	0.273224	1.05062	0.712443	0.903929	0.45529	0.558291
80085	Translation elongation factor EF-G, a GTPase	COG0480	0.83595	1.01223	0.0727802	1.39102	1.15395	0.785894	0.881518	1.79625
31039	Translation elongation factor EF-G, a GTPase	COG0480	0	0	14.4872	0	0	0	0	0
38739	Translation elongation factor EF-G, a GTPase	COG0480	0	0	20.5449	0	0	0	0	0
22062	Translation elongation factor EF-G, a GTPase	COG0480	1.97697	2.05859	0.220251	1.28598	1.06175	2.21881	1.71228	0.691458
74595	Translation elongation factor EF-G, a GTPase	COG0480	3.41689	5.89767	2.6555	8.07675	2.09705	2.52349	4.30671	2.73536
79387	Translation elongation factor EF-G, a GTPase	COG0480	3.41615	4.27119	0.164204	3.30424	3.21018	3.02811	2.81088	1.85514
56080	Translation elongation factor EF-G, a GTPase	COG0480	0	0.0420129	3.77205	1.16736	0.939663	2.01151	0.773872	0
8053	Translation elongation factor EF-G, a GTPase	COG0480	0.0738962	0.509407	8.90079	0.201798	0	0	0.566789	0.176784
69437	Translation elongation factor EF-G, a GTPase	COG0480	0.182567	0.949809	9.81232	0.620451	0.0229783	0.214518	0.697651	0.589628
13829	Translation elongation factor EF-G, a GTPase	COG0480	115.073	292.818	595.902	406.847	295.164	284.785	188.618	368.519
18327	Translation elongation factor EF-G, a GTPase	COG0480	59.222	185.914	351.827	286.14	127.208	198.812	103.049	216.043
54605	Translation elongation factor EF-G, a GTPase	COG0480	152.435	330.729	665.551	408.356	352.261	289.292	217.362	401.957
24257	Translation elongation factor EF-Tu, a GTPase	COG0050	0	0	5.31447	0	0	0	0	0
4340	Translation elongation factor EF-Tu, a GTPase	COG0050	7.70297	8.30608	6.53913	10.3012	6.69956	4.11994	9.48325	4.331
16493	Translation elongation factor EF-Tu, a GTPase	COG0050	0.0868152	0.256485	7.90676	0.318225	0	0.178515	0.416174	0.830763
32672	Translation elongation factor P (EF-P)/translation initiation factor 5A (eIF-5A)	COG0231	0	0	5.2029	2.54665	1.53535	4.73609	1.82013	0
55217	Translation elongation factor P (EF-P)/translation initiation factor 5A (eIF-5A)	COG0231	0.162282	0.31803	5.53595	0.371782	0.142976	0.834236	0.466768	0.675524
58476	Translation elongation factor P (EF-P)/translation initiation factor 5A (eIF-5A)	COG0231	0.0838822	0.683982	4.10586	0.378193	0.0739032	0.341518	0.505055	1.44686
11107	Translation initiation factor 2, alpha subunit (eIF-2alpha)	COG1093	14.8998	24.5028	10.0487	25.7514	11.73	12.3059	17.4329	20.5975
73290	Translation initiation factor 2, beta subunit (eIF-2beta)/eIF-5 N-terminal domain	COG1601	31.973	41.1439	22.7459	45.9538	31.5311	51.8943	37.982	42.4155
26771	Translation initiation factor 2, beta subunit (eIF-2beta)/eIF-5 N-terminal domain	COG1601	47.2867	63.4399	60.3322	63.1319	64.4644	77.6656	56.323	122.15
23127	Translation initiation factor 2, gamma subunit (eIF-2gamma; GTPase)	COG5257	25.1381	24.0481	7.66852	19.9456	37.3145	41.0484	31.0472	43.728
38646	Translation initiation factor 2, gamma subunit (eIF-2gamma; GTPase)	COG5257	13.8006	17.5465	4.25799	14.6087	22.6215	34.7036	20.9453	34.3643
53133	Translation initiation factor 2B subunit, eIF-2B alpha/beta/delta family	COG1184	5.53138	6.95888	0.770576	5.77534	4.04424	4.9834	4.76177	3.75372
45687	Translation initiation factor 2B subunit, eIF-2B alpha/beta/delta family	COG1184	3.15484	4.79084	0.464532	4.58832	2.65676	2.65276	2.80506	1.87707
24960	Translation initiation factor 6 (eIF-6)	COG1976	7.3902	14.1332	4.70325	15.4628	5.37458	3.89348	8.9008	3.18608
76825	Translation initiation factor IF-2, a GTPase	COG0532	3.80067	10.3341	21.8049	13.5309	8.4012	3.66477	7.35289	3.39302
6879	Translation initiation factor IF-2, a GTPase	COG0532	7.02271	11.9012	23.1555	12.4155	16.7112	5.46546	10.2476	4.88468
40389	Translation initiation factor IF-2, a GTPase	COG0532	3.24328	6.90316	4.31787	6.69923	4.46362	3.49667	3.21884	1.58906
1361	Translation initiation factor RLI1, contains Fe-S and AAA+ ATPase domains	COG1245	2.7924	6.1852	3.99531	5.59373	5.46422	1.70783	3.60262	3.45103
20437	tRNA (Thr-GGU) A37 N-methylase	COG1720	1.17074	1.47019	0.105485	1.50775	0.346129	0.242351	0.753328	0.28196
14917	tRNA (Thr-GGU) A37 N-methylase	COG1720	0.446567	1.05194	0.119904	1.22605	0.157377	0.734608	0.590847	0
58292	tRNA A-37 threonylcarbamoyl transferase component Bud32	COG3642	2.67124	5.12653	0.564972	5.13101	2.1208	0.539758	2.26048	0.398933
44401	tRNA A37 methylthiotransferase MiaB	COG0621	4.81999	6.92833	3.71197	8.71685	7.75088	4.58382	6.63309	5.95005
52752	tRNA A37 methylthiotransferase MiaB	COG0621	3.27607	6.25722	4.04861	8.12474	5.23793	3.09523	4.5329	3.09373
29248	tRNA A37 threonylcarbamoyladenosine synthetase subunit TsaC/SUA5/YrdC	COG0009	4.44961	7.18765	0.376648	5.3399	1.90328	0.504784	3.4968	0.503386
58393	tRNA A37 threonylcarbamoyltransferase TsaD	COG0533	20.8106	21.8446	0.907692	19.5396	13.0343	7.40301	14.6823	4.8799
56763	tRNA A37 threonylcarbamoyltransferase TsaD	COG0533	10.5795	13.0352	0.383142	13.134	6.63049	4.56563	9.69444	1.16751
56763	tRNA A37 threonylcarbamoyltransferase TsaD!!!tRNA A-37 threonylcarbamoyl transferase component Bud32	COG0533!!!COG3642	8.01304	11.0947	0.26738	9.43948	3.74571	3.81959	5.18367	1.14034
6204	tRNA A58 N-methylase Trm61	COG2519	3.3392	3.99218	0.320513	4.3683	1.68552	2.37112	3.26405	0.934781
66050	tRNA G10 N-methylase Trm11	COG1041	1.95387	2.15269	0.108932	2.51622	2.77803	1.16626	2.26071	0.388232
50387	tRNA G18 (ribose-2'-O)-methylase SpoU	COG0566	1.08211	1.68424	2.49254	0.952572	0.488114	0.156214	0.621776	0.0797904
31827	tRNA G37 N-methylase Trm5	COG2520	0.876047	1.2987	0.194969	1.34265	0.468463	0.458775	0.954452	0.182121
29431	tRNA nucleotidyltransferase/poly(A) polymerase	COG0617	1.94222	1.92261	0.676819	2.13093	0.777297	0.518328	1.98779	0.376901
29581	tRNA nucleotidyltransferase/poly(A) polymerase	COG0617	2.951	2.30887	1.0929	2.15408	0.962874	0.627729	2.36686	0.365161
36211	tRNA splicing endonuclease	COG1676	2.7635	4.79389	0.304878	4.93862	1.25339	1.77448	2.14488	0.694202
19495	tRNA U54 and U55 pseudouridine synthase Pus10	COG1258	4.22641	3.31484	0.976801	3.2471	1.72278	3.68327	2.95951	1.20105
43344	tRNA U55 pseudouridine synthase TruB, may also work on U342 of tmRNA!!!Predicted ribosome-associated RNA-binding protein Tma20, contains PUA domain	COG0130!!!COG2016	7.72402	15.1084	1.16014	15.2975	4.21576	3.31693	6.08791	2.44829
73133	tRNA Uridine 5-carbamoylmethylation protein Kti12 (Killer toxin insensitivity protein)	COG4088	5.67945	9.35143	0.932401	7.23484	4.49898	6.2391	5.43939	3.27113
18676	tRNA Uridine 5-carbamoylmethylation protein Kti12 (Killer toxin insensitivity protein)	COG4088	1.11559	1.10287	0.172454	1.41812	0.565873	0.443188	1.07454	0.824993
916	tRNA-binding EMAP/Myf domain!!!Methionyl-tRNA synthetase	COG0073!!!COG0143	1.02741	1.26473	1.6092	1.71982	0.754322	0.528158	1.71069	0.303142
84808	tRNA-binding EMAP/Myf domain!!!Methionyl-tRNA synthetase	COG0073!!!COG0143	12.0225	14.3402	5.30351	16.9786	7.60686	4.35851	13.8421	2.58701
69601	tRNA-binding EMAP/Myf domain!!!Methionyl-tRNA synthetase	COG0073!!!COG0143	35.6412	26.6545	9.3291	24.2309	14.3579	14.9876	28.4989	13.0226
4001	tRNA-dihydrouridine synthase	COG0042	0.904225	0.819309	0.124378	0.597692	1.87736	0.762019	1.04103	0.86218
27168	tRNA-dihydrouridine synthase	COG0042	1.2477	1.28893	0.834171	2.74523	1.26415	0.448978	0.897179	1.19396
70975	tRNA-dihydrouridine synthase	COG0042	2.97659	3.21445	0.487329	3.12422	2.81437	2.23777	4.93226	0.781573
41492	tRNA-dihydrouridine synthase	COG0042	1.93705	1.65374	0.473282	2.47939	2.77533	3.0867	2.39051	1.42604
83944	tRNA(Glu) U13 pseudouridine synthase TruD	COG0585	0.874265	1.08712	0.234742	1.12163	0.718908	0.41827	0.667215	0.348589
56655	tRNA(His) 5'-end guanylyltransferase	COG4021	7.09524	4.71106	0.519774	4.08302	2.29042	3.48409	3.72712	3.35507
23720	tRNA(Ile)-lysidine synthase TilS/MesJ	COG0037	9.09311	6.34569	0.199601	3.41432	3.81443	2.64448	4.66838	2.13056
80450	tRNA(Ile)-lysidine synthase TilS/MesJ	COG0037	1.12011	1.62336	0.792815	1.6486	1.06471	0.563015	1.93365	0.856008
72090	tRNA(Ile)-lysidine synthase TilS/MesJ	COG0037	4.26257	8.02307	3.37187	9.67794	4.54008	4.4939	4.39707	2.43778
23565	tRNA(Met) C34 N-acetyltransferase TmcA	COG1444	1.56267	2.30665	0.932401	1.50838	0.688385	0.803317	1.49823	0.309459
46329	tRNA(Met) C34 N-acetyltransferase TmcA	COG1444	0.480564	1.73369	0.430108	1.98025	0.421983	0.411736	0.537536	0.477112
8471	tRNA/tmRNA/rRNA uracil-C5-methylase, TrmA/RlmC/RlmD family	COG2265	3.47235	4.25334	3.44167	6.22296	2.5091	2.15836	3.38628	2.48439
42941	tRNA/tmRNA/rRNA uracil-C5-methylase, TrmA/RlmC/RlmD family	COG2265	6.59539	5.98469	0.386731	7.09873	1.53658	1.54653	4.61543	1.00777
47843	tRNA/tmRNA/rRNA uracil-C5-methylase, TrmA/RlmC/RlmD family	COG2265	7.5876	9.5524	1.70988	9.09617	3.90191	5.72197	4.24437	3.04148
88271	tRNA/tmRNA/rRNA uracil-C5-methylase, TrmA/RlmC/RlmD family	COG2265	1.43532	3.49127	2.45567	4.61898	1.34431	1.9479	2.75108	2.18871
37901	Tryptophanyl-tRNA synthetase	COG0180	7.78615	11.7743	1.0484	11.1135	5.15	7.15403	8.46811	4.91877
59169	Valyl-tRNA synthetase	COG0525	2.72266	4.5063	2.1765	5.45141	4.29474	4.83309	6.40359	4.86492
63632	Valyl-tRNA synthetase	COG0525	6.67628	6.77964	3.30247	7.6149	8.80888	7.99866	12.1748	9.0763
40015	Wyosine [tRNA(Phe)-imidazoG37] synthetase, radical SAM superfamily	COG0731	3.03867	4.86507	0.985258	4.89778	2.58204	3.66356	3.53159	1.85715
20403	O-acetyl-ADP-ribose deacetylase (regulator of RNase III), contains Macro domain!!!Replication-associated recombination protein RarA (DNA-dependent ATPase)	COG2110!!!COG2256	1.40713	2.04381	1.26092	2.01325	2.97806	1.01186	2.18474	0.229917
4122	NDP-sugar pyrophosphorylase, includes eIF-2Bgamma, eIF-2Bepsilon, and LPS biosynthesis proteins	COG1208	5.37817	6.96214	1.33929	6.21443	6.23252	4.00693	5.3349	4.26404
21406	NDP-sugar pyrophosphorylase, includes eIF-2Bgamma, eIF-2Bepsilon, and LPS biosynthesis proteins	COG1208	4.50635	3.91974	0.89272	3.26825	2.80105	2.14784	4.05326	2.32477
12706	NDP-sugar pyrophosphorylase, includes eIF-2Bgamma, eIF-2Bepsilon, and LPS biosynthesis proteins!!!2-Methylisocitrate lyase and related enzymes, PEP mutase family	COG1208!!!COG2513	1.96278	2.12525	2.03821	2.47046	1.12317	2.32372	1.22131	1.40516
51520	Phosphomannomutase!!!NDP-sugar pyrophosphorylase, includes eIF-2Bgamma, eIF-2Bepsilon, and LPS biosynthesis proteins	COG1109!!!COG1208	0.596165	1.63054	0.26738	1.45766	1.64124	0.884594	1.39776	0.635289
58940	Phosphomannomutase!!!NDP-sugar pyrophosphorylase, includes eIF-2Bgamma, eIF-2Bepsilon, and LPS biosynthesis proteins	COG1109!!!COG1208	3.02887	5.34044	0.094697	4.89191	2.36154	2.31054	4.51757	1.00912
53140	Deoxyhypusine synthase	COG1899	4.01222	8.30412	0.6337	9.99509	3.88948	2.96654	4.24438	2.18505
48286	Deoxyhypusine synthase	COG1899	5.41944	8.09017	0.676282	10.4292	2.35686	2.3834	4.74272	1.55067
51447	Proline 4-hydroxylase (includes Rps23 Pro-64 3,4-dihydroxylase Tpa1), contains SM-20 domain	COG3751	4.27976	2.52344	1.97222	2.19747	1.55238	0.721044	5.30082	1.09029
59935	Proline 4-hydroxylase (includes Rps23 Pro-64 3,4-dihydroxylase Tpa1), contains SM-20 domain	COG3751	3.54478	1.95419	0.197628	1.79147	2.50486	1.96048	2.31653	1.58125
16846	Proline 4-hydroxylase (includes Rps23 Pro-64 3,4-dihydroxylase Tpa1), contains SM-20 domain	COG3751	2.15353	3.13187	6.61895	1.78722	1.30194	0.41328	1.87082	0.568846
23032	Proline 4-hydroxylase (includes Rps23 Pro-64 3,4-dihydroxylase Tpa1), contains SM-20 domain	COG3751	8.52984	3.70135	0	1.6733	2.65603	7.34983	4.00026	4.08496
56328	Proline 4-hydroxylase (includes Rps23 Pro-64 3,4-dihydroxylase Tpa1), contains SM-20 domain	COG3751	4.30777	5.04192	2.70707	6.09188	1.49507	0.804507	3.73835	0.381459
68528	Proline 4-hydroxylase (includes Rps23 Pro-64 3,4-dihydroxylase Tpa1), contains SM-20 domain	COG3751	7.34343	5.67866	1.03448	2.58679	2.56319	4.2235	5.20019	3.89067
69005	Proline 4-hydroxylase (includes Rps23 Pro-64 3,4-dihydroxylase Tpa1), contains SM-20 domain	COG3751	3.63653	3.78076	5.90566	7.91098	2.24635	0.515369	5.96252	2.2541
18233	Proline 4-hydroxylase (includes Rps23 Pro-64 3,4-dihydroxylase Tpa1), contains SM-20 domain	COG3751	1.88558	1.32889	0	0.479793	0.0792585	0.275624	0.595129	0.215216
76337	Protein N-acetyltransferase, RimJ/RimL family	COG1670	1.86219	3.5903	0.740741	4.59359	1.02328	1.48628	1.52088	0.986692
51843	Tetratricopeptide (TPR) repeat!!!Putative ribosome biogenesis GTPase RsgA!!!WD40 repeat!!!WD40 repeat!!!WD40 repeat	COG0457!!!COG1162!!!COG2319!!!COG2319!!!COG2319	1.39815	2.60394	0.303862	4.19405	0.596237	0.855331	2.31447	0.271644
62147	Serine/threonine protein kinase!!!Protein chain release factor B	COG0515!!!COG1186	11.5872	21.2202	67.3706	23.4407	31.1528	114.119	17.8219	158.484
74364	Serine/threonine protein kinase!!!Protein chain release factor B	COG0515!!!COG1186	0.30389	0.487531	2.65235	1.42451	0.267738	0.156611	0.618496	0
40453	Serine/threonine protein kinase!!!tRNA A-37 threonylcarbamoyl transferase component Bud32	COG0515!!!COG3642	3.78423	8.56449	3.72292	6.73945	3.81123	4.67557	3.81402	2.06228
8729	L-asparaginase/archaeal Glu-tRNAGln amidotransferase subunit D	COG0252	3.54923	3.694	0.611785	3.42637	1.69733	0.795914	3.52044	0.2831
56147	L-asparaginase/archaeal Glu-tRNAGln amidotransferase subunit D	COG0252	1.59097	2.38685	2.44154	1.66272	2.11753	0.918602	1.44772	0.159922
30729	Cold shock protein, CspA family	COG1278	11.0989	6.41297	1.08009	7.72126	5.48162	2.97712	10.5763	1.83213
61564	Cold shock protein, CspA family	COG1278	0.0862123	0.682605	3.5	0.237011	0.0759561	0.443188	0.193417	0.515621
31016	Cold shock protein, CspA family	COG1278	109.919	170.484	189.13	245.416	53.5362	90.8414	99.2298	138.084
41786	Cold shock protein, CspA family!!!Cold shock protein, CspA family!!!Cold shock protein, CspA family!!!Cold shock protein, CspA family	COG1278!!!COG1278!!!COG1278!!!COG1278	0	0.594685	7.29835	0.491578	0.20255	1.3205	0.220418	1.08716
14318	Curved DNA-binding protein CbpA, contains a DnaJ-like domain	COG2214	6.45946	13.9259	3.79688	12.2724	7.81018	22.6199	10.8871	26.985
29472	Curved DNA-binding protein CbpA, contains a DnaJ-like domain	COG2214	4.69038	6.07468	0.671875	5.96557	4.15973	10.1233	2.74131	11.9031
26703	DNA helicase TIP49, TBP-interacting protein	COG1224	14.0285	29.6462	8.4409	28.4413	9.79891	10.4012	12.2183	7.3628
54144	DNA helicase TIP49, TBP-interacting protein	COG1224	19.0422	34.7693	7.95276	32.3273	10.4588	10.597	14.0825	7.85758
84705	DNA helicase TIP49, TBP-interacting protein	COG1224	5.21898	7.29361	0.774246	6.52384	4.09588	2.37051	4.45605	1.26859
32981	DNA helicase TIP49, TBP-interacting protein	COG1224	0.0919598	0.72449	5.6716	0.252812	0.486119	0.945468	0.262738	0.769994
20789	DNA-directed RNA polymerase, alpha subunit/40 kD subunit	COG0202	5.98855	4.52936	0.787698	4.54655	3.18885	2.65761	4.08655	1.38776
79330	DNA-directed RNA polymerase, alpha subunit/40 kD subunit	COG0202	23.8583	16.0079	7.48718	19.1899	9.66862	14.6457	21.0386	13.4848
28024	DNA-directed RNA polymerase, alpha subunit/40 kD subunit	COG0202	15.2917	12.2558	4.37135	12.6878	7.46448	13.7177	16.1499	11.424
24402	DNA-directed RNA polymerase, beta subunit/140 kD subunit	COG0085	0.607781	1.49259	0.404908	1.03994	0.201307	0.933403	0.584176	0.273311
37737	DNA-directed RNA polymerase, beta subunit/140 kD subunit	COG0085	12.364	15.3609	17.0064	17.5257	12.9636	6.38028	13.7448	5.3592
54774	DNA-directed RNA polymerase, beta subunit/140 kD subunit	COG0085	3.19172	3.74423	0.651769	3.86929	2.31341	2.0579	2.19433	1.65755
57187	DNA-directed RNA polymerase, beta subunit/140 kD subunit	COG0085	6.42424	5.70931	1.29126	7.95915	2.73973	3.77462	3.44366	3.84655
67615	DNA-directed RNA polymerase, beta subunit/140 kD subunit	COG0085	1.26149	1.88234	0.292398	2.39346	0.842777	0.537424	1.50265	0.415797
70097	DNA-directed RNA polymerase, beta subunit/140 kD subunit	COG0085	1.80185	2.38232	0.372439	3.81336	0.977669	1.42042	1.79403	0.580722
40284	DNA-directed RNA polymerase, beta subunit/140 kD subunit	COG0085	2.75865	5.00363	6.81521	7.35033	3.75507	2.6151	4.88791	2.16898
77471	DNA-directed RNA polymerase, beta subunit/140 kD subunit	COG0085	3.99791	4.47919	0.732203	5.26097	1.34367	0.94582	2.53545	1.16081
4434	DNA-directed RNA polymerase, beta' subunit/160 kD subunit	COG0086	1.16843	2.37036	0.192157	2.40781	0.831263	0.891966	1.88201	0.0873523
5020	DNA-directed RNA polymerase, beta' subunit/160 kD subunit	COG0086	0.631199	1.03698	10.1446	2.42882	0.131779	0.661258	0.866163	0.554634
12426	DNA-directed RNA polymerase, beta' subunit/160 kD subunit	COG0086	0.234237	0.996515	7.53669	3.49596	0.825485	0.963307	1.27111	0.933955
42118	DNA-directed RNA polymerase, beta' subunit/160 kD subunit	COG0086	0.57361	1.25082	6.09021	3.67728	0.503927	0.842496	1.02134	0.784152
3419	DNA-directed RNA polymerase, subunit E'/Rpb7	COG1095	26.3465	30.6157	2.91152	28.4329	13.7275	14.3569	20.9765	17.3065
22311	DNA-directed RNA polymerase, subunit H, RpoH/RPB5	COG2012	7.57134	8.00509	1.4177	7.3735	6.05702	4.49117	7.46553	4.35761
75260	DNA-directed RNA polymerase, subunit K/omega	COG1758	22.5893	45.2761	18.3958	46.3428	21.5746	25.9292	20.9733	17.7085
84449	DNA-directed RNA polymerase, subunit L	COG1761	7.51081	9.46924	1.57812	11.7818	6.48741	6.4896	7.1992	3.56629
2710	DNA-directed RNA polymerase, subunit M/Transcription elongation factor TFIIS	COG1594	11.6956	13.2533	5.69121	15.1175	12.9883	8.29413	9.00799	7.28464
2713	DNA-directed RNA polymerase, subunit M/Transcription elongation factor TFIIS	COG1594	6.93836	11.6184	1.10847	13.3575	4.03131	4.78542	6.45195	6.26759
35812	DNA-directed RNA polymerase, subunit M/Transcription elongation factor TFIIS	COG1594	15.7486	12.9714	6.48232	10.3682	13.1443	23.4864	14.7799	13.6866
69663	dsRNA-specific ribonuclease	COG0571	3.51169	3.58338	0.515504	2.06541	2.28674	4.99372	2.48662	2.70061
80307	dsRNA-specific ribonuclease	COG0571	0.706042	1.21215	0.0758294	0.37095	0.933072	1.14814	0.564103	0.982485
17690	dsRNA-specific ribonuclease	COG0571	4.68815	9.57565	0.624589	9.56526	4.18048	4.11967	4.92537	2.06024
23017	dsRNA-specific ribonuclease	COG0571	5.16432	7.32705	0.381089	5.62111	2.93029	5.6073	3.62943	3.15464
27277	dsRNA-specific ribonuclease	COG0571	4.24011	4.10525	5.80613	5.80709	5.53699	2.7285	5.06689	1.76436
27827	dsRNA-specific ribonuclease	COG0571	0.998198	1.54433	0.280968	3.27152	0.423835	0.511846	1.76689	0.274924
40997	dsRNA-specific ribonuclease	COG0571	1.75732	3.21939	0.820391	3.08338	0.95267	0.970536	1.32984	0.324297
54223	dsRNA-specific ribonuclease	COG0571	2.93078	4.06832	1.61545	6.41712	2.45283	1.35544	4.0722	0.84044
52058	Exoribonuclease R	COG0557	0.314395	0.395353	1.94156	1.54839	0.708818	0.0828819	1.23045	0.192856
75211	Exoribonuclease R	COG0557	0.302794	0.517359	0.101626	0.624322	0.533545	0.69734	1.30493	1.53932
16176	Exoribonuclease R	COG0557	0.861126	1.41056	7.31407	1.31258	1.95867	1.47559	1.50674	2.14079
35146	Fic family protein	COG3177	1.96667	2.52371	3.546	1.82488	3.23033	3.33707	3.19215	2.79258
35437	Leucine-rich repeat (LRR) protein	COG4886	1.84021	2.63234	0.318979	3.31498	0.732667	1.27272	2.04907	0.353839
37741	Leucine-rich repeat (LRR) protein	COG4886	4.39983	3.50121	4.41816	3.4994	6.37521	5.25101	5.65522	2.82095
38192	Leucine-rich repeat (LRR) protein	COG4886	7.45667	3.01742	3.10284	2.16638	5.03598	5.24131	3.06428	3.40599
41227	Leucine-rich repeat (LRR) protein	COG4886	3.96462	5.31594	1.84877	4.07764	6.81883	11.8396	4.22211	8.76281
59186	Leucine-rich repeat (LRR) protein	COG4886	1.39602	0.765122	1.09823	2.24668	0.536018	0.759912	1.48585	0.295031
62415	Leucine-rich repeat (LRR) protein	COG4886	5.4355	7.6137	2.29228	7.52756	4.98284	4.70312	6.72642	2.63201
62587	Leucine-rich repeat (LRR) protein	COG4886	0.873301	1.25349	4.37931	1.93924	0.880043	1.56393	1.44883	1.52595
62891	Leucine-rich repeat (LRR) protein	COG4886	1.08627	0.458466	1.03333	0.995446	1.09377	0.797739	0.967084	0.649682
68901	Leucine-rich repeat (LRR) protein	COG4886	0.576204	0.257928	0.0703235	0.672031	0.598111	1.12235	1.25555	1.37346
85947	Leucine-rich repeat (LRR) protein	COG4886	5.94766	2.84375	1.52207	2.07583	4.64077	3.43516	3.42294	0.949308
14467	Leucine-rich repeat (LRR) protein	COG4886	7.85518	6.9134	9.95541	4.25931	4.65374	5.76892	6.30912	3.53181
20379	Leucine-rich repeat (LRR) protein	COG4886	4.15067	5.47822	4.22549	4.71875	6.7886	17.1204	4.67264	7.94687
35923	Leucine-rich repeat (LRR) protein	COG4886	3.29796	3.23451	1.35507	4.37873	1.65967	1.93677	3.13607	1.77553
43652	Leucine-rich repeat (LRR) protein	COG4886	1.1762	0.534485	0.106838	1.33455	0.560906	0.400915	1.16889	0.702514
82074	Leucine-rich repeat (LRR) protein	COG4886	1.41108	1.45257	0	1.63326	0.487322	0.695059	0.527956	0.367571
309	Leucine-rich repeat (LRR) protein	COG4886	1.38355	0.69099	9.85447	1.14168	4.83258	3.83517	1.02032	6.40341
20947	Leucine-rich repeat (LRR) protein	COG4886	4.92012	6.19561	0.993367	5.44602	3.42714	3.98663	6.14078	1.24857
34329	Leucine-rich repeat (LRR) protein	COG4886	1.69593	1.80233	1.51943	1.1875	3.82625	8.42502	3.14346	4.4749
49726	Leucine-rich repeat (LRR) protein	COG4886	9.12784	9.64131	1.17903	6.31212	12.9376	11.4768	11.3996	8.16788
50323	Leucine-rich repeat (LRR) protein	COG4886	1.35432	2.58742	0.0505051	1.37828	0.529649	0.348104	1.15347	0.269098
57813	Leucine-rich repeat (LRR) protein	COG4886	2.77233	2.19801	6.57924	2.67802	3.22796	2.57117	4.03519	3.92155
64289	Leucine-rich repeat (LRR) protein	COG4886	1.69941	1.53468	1.36908	1.62502	1.28675	0.547186	1.90765	0.358461
74767	Leucine-rich repeat (LRR) protein	COG4886	4.30451	5.09789	0.786488	4.71506	2.6585	4.43048	4.35138	3.53047
70616	Leucine-rich repeat (LRR) protein	COG4886	0	0.70757	0.307929	2.92374	32.1179	9.76064	1.85823	3.67029
16098	Leucine-rich repeat (LRR) protein	COG4886	0.115484	0.511776	3.94264	0.529141	0.0508729	0.415566	0.387526	0.207208
86360	Leucine-rich repeat (LRR) protein	COG4886	0	0.1775	2.80247	0	0.241439	1.31798	0.176334	0
2411	Leucine-rich repeat (LRR) protein!!!Leucine-rich repeat (LRR) protein	COG4886!!!COG4886	3.98486	3.99493	0.963391	3.8141	1.45351	0.442676	2.3413	0.169958
11737	Leucine-rich repeat (LRR) protein!!!Leucine-rich repeat (LRR) protein	COG4886!!!COG4886	5.96485	9.83598	1.13365	10.9349	4.56184	3.99712	5.71099	3.34613
3981	Leucine-rich repeat (LRR) protein!!!Leucine-rich repeat (LRR) protein	COG4886!!!COG4886	10.3959	9.34923	1.8374	9.32875	4.60272	2.59012	8.4247	2.20696
10894	Leucine-rich repeat (LRR) protein!!!Leucine-rich repeat (LRR) protein	COG4886!!!COG4886	1.6611	2.74133	0.821596	2.23044	2.54031	2.24715	1.92788	0.732036
17067	Leucine-rich repeat (LRR) protein!!!Leucine-rich repeat (LRR) protein	COG4886!!!COG4886	1.70149	4.33425	0.338409	5.65246	1.33251	1.09885	2.95691	0.452281
34334	Leucine-rich repeat (LRR) protein!!!Leucine-rich repeat (LRR) protein	COG4886!!!COG4886	1.27501	4.22813	0.27027	4.11031	1.35982	1.23913	1.54412	0.319473
86004	Leucine-rich repeat (LRR) protein!!!Leucine-rich repeat (LRR) protein	COG4886!!!COG4886	18.5972	26.9462	6.59483	33.7765	8.85669	20.2373	22.1501	16.477
2424	Leucine-rich repeat (LRR) protein!!!Leucine-rich repeat (LRR) protein	COG4886!!!COG4886	0.959417	2.35494	0.566343	2.25432	1.39004	1.73365	2.18984	0.677616
17697	Leucine-rich repeat (LRR) protein!!!Leucine-rich repeat (LRR) protein	COG4886!!!COG4886	8.01663	9.34573	1.24452	7.08809	5.23343	6.95076	5.35987	2.47772
17930	Leucine-rich repeat (LRR) protein!!!Leucine-rich repeat (LRR) protein	COG4886!!!COG4886	0.718716	1.08659	1.34773	2.19828	0.765448	0.504821	1.18697	0.482172
21554	Leucine-rich repeat (LRR) protein!!!Leucine-rich repeat (LRR) protein	COG4886!!!COG4886	3.73834	2.87746	4.27813	4.08879	2.30507	3.84367	5.97115	5.61874
25116	Leucine-rich repeat (LRR) protein!!!Leucine-rich repeat (LRR) protein	COG4886!!!COG4886	7.00194	6.94945	2.87563	8.876	7.74576	19.3887	9.79757	10.9377
47074	Leucine-rich repeat (LRR) protein!!!Leucine-rich repeat (LRR) protein	COG4886!!!COG4886	1.83811	2.86103	1.56187	2.13066	4.41597	4.20782	3.42108	1.96216
54710	Leucine-rich repeat (LRR) protein!!!Leucine-rich repeat (LRR) protein	COG4886!!!COG4886	3.53233	8.21928	3.11632	9.36312	6.05674	3.69154	5.90231	2.49896
56931	Leucine-rich repeat (LRR) protein!!!Leucine-rich repeat (LRR) protein	COG4886!!!COG4886	5.36075	7.77058	0.245407	7.45207	2.6681	2.80603	3.72729	2.26958
66733	Leucine-rich repeat (LRR) protein!!!Leucine-rich repeat (LRR) protein	COG4886!!!COG4886	6.39909	7.23843	6.38272	6.80304	5.93412	9.77479	5.46763	6.12067
74106	Leucine-rich repeat (LRR) protein!!!Leucine-rich repeat (LRR) protein	COG4886!!!COG4886	8.15365	6.48025	0.528455	6.31869	2.362	5.4131	6.67822	3.05038
82041	Leucine-rich repeat (LRR) protein!!!Leucine-rich repeat (LRR) protein	COG4886!!!COG4886	3.45391	4.39342	0.771429	3.79245	4.80633	5.01618	3.19584	3.11211
74083	Leucine-rich repeat (LRR) protein!!!Leucine-rich repeat (LRR) protein	COG4886!!!COG4886	4.57168	4.06904	28.5022	4.31798	3.88557	7.49459	3.70741	8.42781
5756	Leucine-rich repeat (LRR) protein!!!Leucine-rich repeat (LRR) protein	COG4886!!!COG4886	1.66692	4.47991	19.9698	1.14337	19.5482	20.8326	4.9608	13.1739
31239	Leucine-rich repeat (LRR) protein!!!Leucine-rich repeat (LRR) protein!!!Leucine-rich repeat (LRR) protein	COG4886!!!COG4886!!!COG4886	1.33613	0.963989	0.597122	0.816818	0.0786883	0.269969	1.10977	0
18407	Leucine-rich repeat (LRR) protein!!!Leucine-rich repeat (LRR) protein!!!Leucine-rich repeat (LRR) protein	COG4886!!!COG4886!!!COG4886	4.452	3.15493	0.231481	4.10661	1.25479	1.38629	3.21535	0.612558
19199	Leucine-rich repeat (LRR) protein!!!Leucine-rich repeat (LRR) protein!!!Leucine-rich repeat (LRR) protein	COG4886!!!COG4886!!!COG4886	11.6757	15.6596	42.1948	17.9222	25.7696	14.8196	13.3286	14.9001
80117	Leucine-rich repeat (LRR) protein!!!Leucine-rich repeat (LRR) protein!!!Leucine-rich repeat (LRR) protein	COG4886!!!COG4886!!!COG4886	4.06365	3.44448	0.621118	1.98983	3.86827	8.35594	2.56238	7.34746
46754	Mitochondrial DNA-directed RNA polymerase	COG5108	0.853305	0.759855	0.0632911	1.3407	0.48458	0.403918	1.12547	0.375946
22395	Small nuclear ribonucleoprotein (snRNP) homolog	COG1958	64.0962	102.615	22.7807	92.8884	64.8623	43.9277	55.8711	35.4652
66071	Small nuclear ribonucleoprotein (snRNP) homolog	COG1958	29.8158	39.0699	4.54517	41.7104	17.8253	16.1683	23.705	12.4045
74985	Small nuclear ribonucleoprotein (snRNP) homolog	COG1958	27.5854	29.6726	6.1271	30.5808	19.1228	20.2917	22.3597	28.1507
85842	Small nuclear ribonucleoprotein (snRNP) homolog	COG1958	23.646	42.1474	14.4495	36.5893	21.2439	10.7139	19.1397	14.2334
61524	Small nuclear ribonucleoprotein (snRNP) homolog	COG1958	38.125	55.3438	12.0623	52.1295	23.3513	28.9556	27.3785	23.5509
3672	Small nuclear ribonucleoprotein (snRNP) homolog	COG1958	0	1.63506	4.07536	0.593558	0.380441	4.40407	0.103501	1.75358
54992	Small nuclear ribonucleoprotein (snRNP) homolog	COG1958	0	1.37285	3.50347	0.474022	0.0729178	3.85308	0.495941	0.696088
48518	TATA-box binding protein (TBP), component of TFIID and TFIIIB	COG2101	2.68155	5.77269	3.70435	7.27504	3.83294	5.43406	3.39896	2.84085
83731	TATA-box binding protein (TBP), component of TFIID and TFIIIB	COG2101	5.384	10.5056	6.10819	8.08532	4.76652	5.31154	6.20187	4.69465
35341	TFIIF-interacting CTD phosphatase, includes NLI-interacting factor	COG5190	2.0045	2.80477	2.42439	3.54781	1.13005	1.19295	2.20981	0.733077
86799	TFIIF-interacting CTD phosphatase, includes NLI-interacting factor	COG5190	11.0149	15.0807	0.352113	13.4972	2.88308	3.55319	11.9487	2.07898
53720	Transcription initiation factor TFIIIB, Brf1 subunit/Transcription initiation factor TFIIB	COG1405	1.7456	3.49232	0.289855	2.28421	1.99256	2.91459	2.33187	1.93178
70533	Transcription initiation factor TFIIIB, Brf1 subunit/Transcription initiation factor TFIIB	COG1405	1.09397	2.17472	0.296667	2.30079	0.91439	1.23043	1.09456	1.19274
73943	Transcription initiation factor TFIIIB, Brf1 subunit/Transcription initiation factor TFIIB	COG1405	3.2955	4.73947	86.303	8.31373	12.2665	6.26919	4.99058	6.77791
15141	Transcription termination factor Rho	COG1158	12.5182	14.4892	11.7202	13.6664	7.19579	14.3376	6.2221	14.7368
86615	Transcriptional accessory protein Tex/SPT6	COG2183	1.44049	1.12889	0.226449	1.16486	1.34046	0.450202	0.736795	0.125094
79321	Transcriptional accessory protein Tex/SPT6	COG2183	1.623	3.29293	6.16731	4.76145	1.89446	1.82242	3.48162	2.17875
5612	WGR domain, predicted DNA-binding domain in MolR	COG3831	2.9795	2.70575	0.746119	2.44424	1.03983	0.489571	2.00159	0.463805
67289	WGR domain, predicted DNA-binding domain in MolR	COG3831	4.90789	5.45432	6.40889	4.62949	4.81841	4.60859	6.07349	3.82335
72025	Histone acetyltransferase, component of the RNA polymerase elongator complex	COG1243	3.37238	4.23974	2.94244	5.5183	2.47789	2.17139	2.91589	2.23583
73230	Histone acetyltransferase, component of the RNA polymerase elongator complex	COG1243	5.91009	6.80568	5.44949	7.65675	4.29221	2.39031	5.82505	2.12848
21366	DNA-binding transcriptional regulator, MocR family, contains an aminotransferase domain	COG1167	3.62394	2.9438	0.187266	3.88847	2.07447	1.71953	3.13212	1.24639
21972	ATP-dependent exoDNAse (exonuclease V), alpha subunit, helicase superfamily I!!!Predicted DNA-binding transcriptional regulator YafY, contains an HTH and WYL domains	COG0507!!!COG2378	0.352186	0.34683	1.29787	0.242054	0.620577	0.181047	0.422077	0
41353	Superfamily II DNA helicase RecQ!!!DNA-binding transcriptional regulator, CsgD family	COG0514!!!COG2771	1.6264	1.1714	0.516796	0.617331	1.61776	0.664906	1.58147	0.264765
29350	Superfamily II DNA or RNA helicase	COG1061	0.964238	1.59885	0.647249	1.26909	0.690242	0.805484	1.14635	0.214819
53642	Superfamily II DNA or RNA helicase	COG1061	2.21936	4.62667	4.27933	4.06123	3.04055	2.5656	4.45116	2.40585
68864	Superfamily II DNA or RNA helicase	COG1061	6.09792	7.61927	5.83333	5.40385	3.76699	4.15128	5.19462	3.35006
62721	Superfamily II DNA or RNA helicase	COG1061	2.59505	5.44638	4.1147	4.098	2.34748	2.32219	3.58101	1.43709
8836	Superfamily II DNA or RNA helicase, SNF2 family	COG0553	2.50844	2.31642	0.204569	1.76992	1.76434	1.35193	0.849125	0.555136
18103	Superfamily II DNA or RNA helicase, SNF2 family	COG0553	0.945955	1.29145	0	0.706627	0.0770259	0.177974	0.419105	0.209153
21310	Superfamily II DNA or RNA helicase, SNF2 family	COG0553	1.61929	3.63229	7.12319	4.11039	2.84855	1.75734	2.50127	2.58044
32440	Superfamily II DNA or RNA helicase, SNF2 family	COG0553	0.16335	1.36736	0.657895	1.57176	0.359792	1.09164	0.783064	0.777665
48129	Superfamily II DNA or RNA helicase, SNF2 family	COG0553	4.20762	4.84764	3.60179	5.15074	0.954294	1.45627	2.1153	0.424567
50477	Superfamily II DNA or RNA helicase, SNF2 family	COG0553	1.54949	1.28692	0.250627	1.96737	0.738499	0.767748	0.894931	0.330494
56185	Superfamily II DNA or RNA helicase, SNF2 family	COG0553	0.425156	1.33479	2.28082	1.08778	0.524409	0.174847	0.56741	0.813692
79985	Superfamily II DNA or RNA helicase, SNF2 family	COG0553	1.67661	2.82327	0.171821	0.874937	0.23905	0.550028	1.12154	0.153092
28953	Superfamily II DNA or RNA helicase, SNF2 family	COG0553	0.473437	2.62958	3.03249	3.41778	0.786956	2.1612	1.91652	1.13136
66347	Superfamily II DNA or RNA helicase, SNF2 family	COG0553	1.21345	1.46893	5.37093	3.0691	0.651326	0.383874	2.31787	1.33314
8332	Superfamily II DNA or RNA helicase, SNF2 family	COG0553	3.0003	2.79322	13.4622	5.1421	3.58764	1.89437	2.80637	3.74499
40650	Superfamily II DNA or RNA helicase!!!Superfamily I DNA and/or RNA helicase	COG1061!!!COG1112	0.821756	1.55149	0.169205	1.38251	1.49685	1.61459	0.728655	0.452281
4546	DNA-binding response regulator, NarL/FixJ family, contains REC and HTH domains!!!N-acetylneuraminic acid mutarotase	COG2197!!!COG3055	2.50679	3.75825	0.480769	3.43484	2.83433	4.1016	4.17735	3.85383
11872	Membrane-associated protease RseP, regulator of RpoE activity	COG0750	3.57444	5.69663	1.42327	9.18502	4.45704	2.07228	4.49494	1.04808
14422	Curved DNA-binding protein CbpA, contains a DnaJ-like domain!!!WD40 repeat	COG2214!!!COG2319	0.812022	1.51015	0	1.51115	1.08826	0.476837	0.512035	0.186791
80614	Curved DNA-binding protein CbpA, contains a DnaJ-like domain!!!WD40 repeat	COG2214!!!COG2319	1.59161	2.62948	0.680342	1.9801	1.90708	1.70053	2.07288	0.380766
17542	DNA-binding transcriptional regulator, ArsR family!!!GTPase SAR1 family domain!!!Leucine-rich repeat (LRR) protein	COG0640!!!COG1100!!!COG4886	1.07557	1.35199	0.397686	1.06066	1.0634	1.13518	0.875265	0.770519
13384	DNA-binding transcriptional regulator, XRE-family HTH domain!!!CYTH domain, found in class IV adenylate cyclase and various triphosphatases!!!Predicted ATPase	COG1476!!!COG2954!!!COG3911	6.63662	5.34538	0.462963	3.23441	3.18864	2.83286	4.78417	2.16561
53227	GTPase SAR1 family domain!!!Leucine-rich repeat (LRR) protein	COG1100!!!COG4886	1.68406	3.12023	0.181159	2.10095	0.829837	0.832423	2.46202	0.242118
70690	GTPase SAR1 family domain!!!Leucine-rich repeat (LRR) protein	COG1100!!!COG4886	1.71547	2.35446	3.14545	2.14872	3.41176	4.17539	2.42207	3.55209
34176	GTPase SAR1 family domain!!!Leucine-rich repeat (LRR) protein	COG1100!!!COG4886	5.07134	8.34289	1.0077	9.5689	4.75044	5.41563	6.32788	4.03382
58147	GTPase SAR1 family domain!!!Leucine-rich repeat (LRR) protein	COG1100!!!COG4886	0.75532	0.711389	0.539374	1.54559	0.596086	0.828615	0.798898	0.807372
51706	GTPase SAR1 family domain!!!Leucine-rich repeat (LRR) protein	COG1100!!!COG4886	0.397266	0.729634	4.05467	1.04391	0.262504	0.354324	0.808423	0.0593995
60940	GTPase SAR1 family domain!!!Leucine-rich repeat (LRR) protein	COG1100!!!COG4886	1.76087	3.2054	2.29502	2.8729	2.5735	4.10056	1.48987	2.89317
33934	GTPase SAR1 family domain!!!Leucine-rich repeat (LRR) protein!!!Leucine-rich repeat (LRR) protein	COG1100!!!COG4886!!!COG4886	0.446032	2.0469	0.598802	1.63495	0.652331	2.43659	0.925122	1.50099
56967	GTPase SAR1 family domain!!!Leucine-rich repeat (LRR) protein!!!Leucine-rich repeat (LRR) protein	COG1100!!!COG4886!!!COG4886	3.33308	3.20965	0.0527426	3.346	1.69672	1.7732	1.99556	0.610913
71686	GTPase SAR1 family domain!!!Leucine-rich repeat (LRR) protein!!!Leucine-rich repeat (LRR) protein	COG1100!!!COG4886!!!COG4886	1.36106	3.34718	1.22154	2.42514	1.0004	1.08959	1.30057	1.62987
79459	GTPase SAR1 family domain!!!Leucine-rich repeat (LRR) protein!!!Leucine-rich repeat (LRR) protein	COG1100!!!COG4886!!!COG4886	1.35325	1.1009	0	1.39861	0.983872	1.14451	1.12821	0.774164
81506	GTPase SAR1 family domain!!!Leucine-rich repeat (LRR) protein!!!Leucine-rich repeat (LRR) protein	COG1100!!!COG4886!!!COG4886	2.4151	4.50401	0.140056	3.92729	2.02669	2.06474	2.90463	0.497908
84064	GTPase SAR1 family domain!!!Leucine-rich repeat (LRR) protein!!!Leucine-rich repeat (LRR) protein	COG1100!!!COG4886!!!COG4886	4.56288	3.06577	5.43644	2.80364	5.13515	5.75778	3.43964	4.38827
1984	GTPase SAR1 family domain!!!Leucine-rich repeat (LRR) protein!!!Leucine-rich repeat (LRR) protein	COG1100!!!COG4886!!!COG4886	5.60158	6.30756	1.80467	6.22014	2.926	3.31697	4.54117	3.02673
32533	GTPase SAR1 family domain!!!Leucine-rich repeat (LRR) protein!!!Leucine-rich repeat (LRR) protein	COG1100!!!COG4886!!!COG4886	2.16762	3.26603	0	2.69877	1.25262	2.64495	1.88646	0.821458
34712	GTPase SAR1 family domain!!!Leucine-rich repeat (LRR) protein!!!Leucine-rich repeat (LRR) protein	COG1100!!!COG4886!!!COG4886	1.39664	1.74523	0.416667	2.1203	1.56956	1.59548	1.77051	0.742494
45155	GTPase SAR1 family domain!!!Leucine-rich repeat (LRR) protein!!!Leucine-rich repeat (LRR) protein	COG1100!!!COG4886!!!COG4886	10.2202	22.9035	4.53756	23.7145	14.9168	20.0733	10.6956	15.0172
62210	GTPase SAR1 family domain!!!Leucine-rich repeat (LRR) protein!!!Leucine-rich repeat (LRR) protein	COG1100!!!COG4886!!!COG4886	9.77141	4.61978	0.820331	3.17252	5.72948	7.65286	5.25739	5.24485
66313	GTPase SAR1 family domain!!!Leucine-rich repeat (LRR) protein!!!Leucine-rich repeat (LRR) protein	COG1100!!!COG4886!!!COG4886	0.352186	2.33764	0.827423	1.2135	0.155144	1.26733	0.844154	1.26171
76929	GTPase SAR1 family domain!!!Leucine-rich repeat (LRR) protein!!!Leucine-rich repeat (LRR) protein	COG1100!!!COG4886!!!COG4886	2.98527	5.31565	0.894574	4.26382	1.56485	2.45184	1.86123	1.70463
19264	GTPase SAR1 family domain!!!Leucine-rich repeat (LRR) protein!!!Leucine-rich repeat (LRR) protein	COG1100!!!COG4886!!!COG4886	2.81138	3.88181	0.616768	3.53276	2.03922	2.10042	3.34101	1.03755
57754	GTPase SAR1 family domain!!!Leucine-rich repeat (LRR) protein!!!Leucine-rich repeat (LRR) protein	COG1100!!!COG4886!!!COG4886	2.76209	4.07973	4.23479	6.60721	1.79526	2.64349	3.75883	1.78343
62847	GTPase SAR1 family domain!!!Leucine-rich repeat (LRR) protein!!!Leucine-rich repeat (LRR) protein	COG1100!!!COG4886!!!COG4886	11.349	8.5005	6.3052	8.46809	6.51952	9.30094	8.45844	11.273
59208	GTPase SAR1 family domain!!!Leucine-rich repeat (LRR) protein!!!Leucine-rich repeat (LRR) protein	COG1100!!!COG4886!!!COG4886	0.345934	0.741788	1.1236	2.21395	0.122895	1.9705	1.19561	1.99556
54081	GTPase SAR1 family domain!!!Leucine-rich repeat (LRR) protein!!!Leucine-rich repeat (LRR) protein!!!Leucine-rich repeat (LRR) protein!!!Leucine-rich repeat (LRR) protein	COG1100!!!COG4886!!!COG4886!!!COG4886!!!COG4886	28.5268	30.2953	13.1499	29.1514	26.7834	36.7444	27.2082	35.1374
66495	N-acetyltransferase, GNAT superfamily (includes histone acetyltransferase HPA2)	COG0454	3.93542	2.54568	0.137037	0.963213	1.68197	1.33169	3.3023	0.905843
83015	Tetratricopeptide (TPR) repeat!!!Predicted transcriptional regulator, contains HTH domain	COG0457!!!COG2865	1.10055	1.56557	2.89397	1.42714	1.29901	0.788027	1.49586	0.468264
4602	WD40 repeat!!!WD40 repeat!!!WD40 repeat!!!ATP-, maltotriose- and DNA-dependent transcriptional regulator MalT	COG2319!!!COG2319!!!COG2319!!!COG2909	0.564741	1.91777	0.433551	2.45079	0.423209	1.08451	0.388973	0.0970581
12638	WD40 repeat!!!WD40 repeat!!!WD40 repeat!!!ATP-, maltotriose- and DNA-dependent transcriptional regulator MalT	COG2319!!!COG2319!!!COG2319!!!COG2909	4.22018	6.83356	0.462332	5.83408	2.23494	1.65811	3.15953	1.19075
46066	WD40 repeat!!!WD40 repeat!!!WD40 repeat!!!ATP-, maltotriose- and DNA-dependent transcriptional regulator MalT	COG2319!!!COG2319!!!COG2319!!!COG2909	3.08888	2.72735	4.74372	3.59056	4.976	2.7191	2.41879	2.32126
72631	WD40 repeat!!!WD40 repeat!!!WD40 repeat!!!ATP-, maltotriose- and DNA-dependent transcriptional regulator MalT	COG2319!!!COG2319!!!COG2319!!!COG2909	6.06329	7.55049	8.05962	10.1902	6.44937	6.34317	8.54889	7.98956
5033	Superfamily II DNA or RNA helicase, SNF2 family!!!Predicted RNA methylase	COG0553!!!COG2263	0.598292	0.805722	1.50201	1.49403	0.852611	0.230671	0.848955	0.534954
58356	Superfamily II DNA or RNA helicase, SNF2 family!!!Predicted RNA methylase	COG0553!!!COG2263	4.76851	8.82198	8.234	14.3389	8.75014	8.86029	10.7517	5.7944
11331	Superfamily II DNA or RNA helicase, SNF2 family!!!Predicted RNA methylase	COG0553!!!COG2263	5.49865	6.73404	3.69565	7.51981	5.00483	3.81805	5.23492	4.1801
42188	Superfamily II DNA or RNA helicase, SNF2 family!!!Predicted RNA methylase	COG0553!!!COG2263	3.57743	8.85556	7.81771	10.4291	4.67714	6.54096	9.46069	4.43698
13734	Glycosyltransferase involved in cell wall bisynthesis!!!Transcriptional regulator, contains XRE-family HTH domain!!!Predicted ATPase	COG0438!!!COG1396!!!COG3903	3.31757	5.39789	9.9628	4.71923	4.19245	4.25081	3.34547	4.10626
15311	Glycosyltransferase involved in cell wall bisynthesis!!!Transcriptional regulator, contains XRE-family HTH domain!!!Predicted ATPase	COG0438!!!COG1396!!!COG3903	2.52752	4.67654	1.59681	5.30678	2.75079	3.35222	2.27646	1.68951
39210	Glycosyltransferase involved in cell wall bisynthesis!!!Transcriptional regulator, contains XRE-family HTH domain!!!Predicted ATPase	COG0438!!!COG1396!!!COG3903	6.46669	6.63658	6.08458	7.79887	4.71299	4.65784	3.79106	3.09409
61106	Glycosyltransferase involved in cell wall bisynthesis!!!Transcriptional regulator, contains XRE-family HTH domain!!!Predicted ATPase	COG0438!!!COG1396!!!COG3903	6.21072	1.07966	26.3416	2.55074	4.86651	1.41357	6.78084	4.35295
27104	Tetratricopeptide (TPR) repeat!!!Leucine-rich repeat (LRR) protein!!!Uncharacterized conserved protein, contains CHAT domain	COG0457!!!COG4886!!!COG4995	13.0664	10.8296	3.03223	10.4258	14.0247	17.9488	12.6901	6.84979
36472	Tetratricopeptide (TPR) repeat!!!Leucine-rich repeat (LRR) protein!!!Uncharacterized conserved protein, contains CHAT domain	COG0457!!!COG4886!!!COG4995	0.162636	0.854202	2.62009	1.68611	0.569332	2.05782	1.45326	1.3514
11908	Predicted ATPase, archaeal AAA+ ATPase superfamily!!!Phage shock protein A!!!WD40 repeat!!!WD40 repeat	COG1672!!!COG1842!!!COG2319!!!COG2319	4.23265	8.54003	1.74374	8.01048	4.4205	2.39298	4.79048	2.00419
81720	Adenylate cyclase, class 3!!!Two-component response regulator, PleD family, consists of two REC domains and a diguanylate cyclase (GGDEF) domain	COG2114!!!COG3706	1.76494	1.59682	3.23889	1.97004	1.17398	1.48911	1.54271	1.64174
39802	CheY chemotaxis protein or a CheY-like REC (receiver) domain!!!PAS domain!!!PAS domain!!!PAS domain!!!PAS domain!!!DNA-binding transcriptional response regulator, NtrC family, contains REC, AAA-type ATPase, and a Fis-type DNA-binding domains!!!Transcriptional regulator containing PAS, AAA-type ATPase, and DNA-binding Fis domains!!!Signal transduction histidine kinase regulating C4-dicarboxylate t…	COG0784!!!COG2202!!!COG2202!!!COG2202!!!COG2202!!!COG2204!!!COG3829!!!COG4191	1.76178	3.30096	5.4071	3.94386	1.60778	1.66906	3.31321	1.86476
71649	DNA-binding response regulator, OmpR family, contains REC and winged-helix (wHTH) domain!!!Adenylate cyclase, class 3!!!PAS domain	COG0745!!!COG2114!!!COG2202	1.56448	2.95911	3.7767	3.56759	2.40629	1.66921	2.48336	0.441171
64597	Phage shock protein A	COG1842	0.490308	2.41867	0.537906	2.40591	0.986365	0.917889	0.772593	0.750536
60881	Serine phosphatase RsbU, regulator of sigma subunit!!!HAMP domain	COG2208!!!COG2770	0.0685888	1.21177	68.9116	4.02264	4.45242	3.1014	4.38883	8.65724
66315	Serine/threonine protein kinase!!!DNA-binding response regulator, OmpR family, contains REC and winged-helix (wHTH) domain	COG0515!!!COG0745	6.11656	14.5263	1.34455	7.36193	9.1298	33.5173	13.4053	26.2686
6167	Two-component response regulator, SAPR family, consists of REC, wHTH and BTAD domains	COG3947	1.94349	10.8172	0.588235	4.31416	1.6265	4.39476	3.44848	2.14188
45525	mRNA-degrading endonuclease, toxin component of the MazEF toxin-antitoxin module!!!Predicted transcriptional regulator, contains HTH domain	COG2337!!!COG2865	1.76382	2.1993	0.0910747	1.91722	0.537918	0.834182	1.55969	0.486881
78469	mRNA-degrading endonuclease, toxin component of the MazEF toxin-antitoxin module!!!Predicted transcriptional regulator, contains HTH domain	COG2337!!!COG2865	3.39712	5.47448	0.762901	3.99845	3.50006	0.916431	3.53591	0.124267
21455	mRNA-degrading endonuclease, toxin component of the MazEF toxin-antitoxin module!!!Predicted transcriptional regulator, contains HTH domain	COG2337!!!COG2865	0.719685	1.58935	0	1.4773	0.475551	0.366266	0.77108	0
56391	3-methyladenine DNA glycosylase AlkD	COG4912	1.65705	1.30757	0.0891266	1.75941	0	0	1.5276	0.158822
69397	3-methyladenine DNA glycosylase Mpg	COG2094	5.7416	6.51628	1.15054	5.54566	3.21779	3.28801	5.25578	2.44715
6588	3-methyladenine DNA glycosylase Mpg	COG2094	3.71728	5.74262	0.785714	4.4856	1.66565	2.3923	5.0841	2.4269
41085	3-methyladenine DNA glycosylase/8-oxoguanine DNA glycosylase	COG0122	2.56936	2.16985	0	2.19104	1.85049	0.658046	2.81606	0.437797
[truncated: 2,865 more rows]

## Sheet: 0hS v 0hW
COG_FUNCTION	Am_0h_S	Am_0h_W	Am_0h_S: parent seq. count	Am_0h_W: parent seq. count	Am_0h_S: rel. freq. (%)	Am_0h_W: rel. freq. (%)	p-values	p-values (corrected)	Effect size	95.0% lower CI	95.0% upper CI	Enrichment	Note
Ca2+-binding protein, RTX toxin-related	136.866	584.658	41363.4	51212.4	0.330886	1.14163	0	0	-0.810748	-0.922402	-0.699095	Down
Translation elongation factor EF-G, a GTPase	337.379	825.194	41363.4	51212.4	0.815646	1.61132	0	0	-0.795671	-0.939255	-0.652086	Down
20S proteasome, alpha and beta subunits	486.451	967.676	41363.4	51212.4	1.17604	1.88953	0	0	-0.713492	-0.874935	-0.552049	Down
Serine protease, subtilisin family!!!PKD repeat!!!Cysteine protease, C1A family	157.044	415.868	41363.4	51212.4	0.379669	0.812044	0	0	-0.432375	-0.534404	-0.330346	Down
Penicillin V acylase or related amidase, Ntn superfamily	165.795	41.3988	41363.4	51212.4	0.400824	0.0808375	0	0	0.319987	0.250027	0.389946	Up
Carbonic anhydrase	313.331	142.678	41363.4	51212.4	0.757507	0.278601	0	0	0.478906	0.379409	0.578403	Up
Ankyrin repeat	460.163	307.697	41363.4	51212.4	1.11249	0.600825	0	0	0.511663	0.386151	0.637175	Up
Ca2+-binding protein, EF-hand superfamily	1117.35	875.333	41363.4	51212.4	2.7013	1.70922	0	0	0.992084	0.795418	1.18875	Up
Uncharacterized conserved protein YkwD, contains CAP (CSP/antigen 5/PR1) domain	214.624	109.643	41363.4	51212.4	0.518875	0.214094	9.21485e-15	9.21485e-15	0.304781	0.220521	0.389041	Up
Golgi nucleoside diphosphatase	79.9895	18.7251	41363.4	51212.4	0.193382	0.0365635	2.43326e-13	2.43326e-13	0.156819	0.107075	0.206562	Up
6-phosphogluconate dehydrogenase	117.048	303.467	41363.4	51212.4	0.282975	0.592564	1.5079e-12	1.5079e-12	-0.30959	-0.397772	-0.221408	Down
Autotransporter adhesin	156.614	75.6813	41363.4	51212.4	0.378628	0.147779	4.45954e-12	4.45954e-12	0.230849	0.15867	0.303028	Up
Negative regulator of GroEL, contains thioredoxin-like and TPR-like domains	270.922	553.144	41363.4	51212.4	0.65498	1.0801	5.08527e-12	5.08527e-12	-0.425117	-0.547963	-0.30227	Down
Serine protease, subtilase family!!!Serine protease, subtilase family!!!Serine protease, subtilase family!!!Cysteine protease, C1A family	63.3218	200.037	41363.4	51212.4	0.153086	0.390603	5.34539e-12	5.34539e-12	-0.237516	-0.307663	-0.16737	Down
3',5'-cyclic AMP phosphodiesterase CpdA!!!Exopolysaccharide biosynthesis protein related to N-acetylglucosamine-1-phosphodiester alpha-N-acety...	62.5282	12.8211	41363.4	51212.4	0.151168	0.0250352	9.27896e-12	9.27896e-12	0.126133	0.0819811	0.170284	Up
Ribosomal protein L5	334.315	233.312	41363.4	51212.4	0.808237	0.455576	1.30043e-11	1.30043e-11	0.352661	0.244228	0.461094	Up
Triacylglycerol esterase/lipase EstA, alpha/beta hydrolase fold!!!Choline dehydrogenase or related flavoprotein	414.408	311.472	41363.4	51212.4	1.00187	0.608196	2.2378e-11	2.2378e-11	0.393675	0.272151	0.515199	Up
Secreted trypsin-like serine protease	236.457	162.723	41363.4	51212.4	0.571657	0.317741	6.94025e-09	6.94025e-09	0.253916	0.162143	0.345689	Up
Peptide methionine sulfoxide reductase MsrA	74.967	191.141	41363.4	51212.4	0.18124	0.373231	4.21764e-08	4.21764e-08	-0.191991	-0.263127	-0.120856	Down
ATP-dependent 26S proteasome regulatory subunit	284.343	524.111	41363.4	51212.4	0.687426	1.02341	4.22622e-08	4.22622e-08	-0.33598	-0.458324	-0.213637	Down
Glutathione peroxidase, house-cleaning role in reducing lipid peroxides	70.7307	30.8387	41363.4	51212.4	0.170998	0.0602173	6.46233e-07	6.46233e-07	0.110781	0.0613674	0.160194	Up
Deoxyribodipyrimidine photolyase	22.2898	81.0678	41363.4	51212.4	0.0538877	0.158297	1.542e-06	1.542e-06	-0.10441	-0.14975	-0.0590695	Down
Chaperonin GroEL (HSP60 family)	232.717	423.683	41363.4	51212.4	0.562614	0.827306	1.77102e-06	1.77102e-06	-0.264692	-0.375511	-0.153873	Down
Cystathionine beta-lyase/cystathionine gamma-synthase	16.9611	69.0944	41363.4	51212.4	0.041005	0.134917	1.89423e-06	1.89423e-06	-0.0939123	-0.135495	-0.0523292	Down
Predicted sugar epimerase, cupin superfamily	54.1778	20.7212	41363.4	51212.4	0.13098	0.0404612	2.27877e-06	2.27877e-06	0.0905187	0.0472717	0.133766	Up
Pectate lyase	17.9537	1.43855	41363.4	51212.4	0.0434049	0.00280899	5.50845e-06	5.50845e-06	0.0405959	0.0157219	0.0654699	Up
Choline dehydrogenase or related flavoprotein	338.667	291.682	41363.4	51212.4	0.818758	0.569554	5.9789e-06	5.9789e-06	0.249204	0.136342	0.362067	Up
Xanthine/uracil permease	47.2595	18.3498	41363.4	51212.4	0.114254	0.0358308	8.08687e-06	8.08687e-06	0.0784235	0.0376915	0.119156	Up
ABC-type branched-chain amino acid transport system, periplasmic component!!!Glycosylphosphatidylinositol transamidase (GPIT), subunit GPI8	50.3035	127.416	41363.4	51212.4	0.121614	0.248799	1.0182e-05	1.0182e-05	-0.127186	-0.186146	-0.0682249	Down
Ankyrin repeat!!!Ankyrin repeat!!!TPR repeat!!!TPR repeat!!!TPR repeat!!!TPR repeat!!!TPR repeat	29.3867	6.68514	41363.4	51212.4	0.0710451	0.0130537	1.38178e-05	1.38178e-05	0.0579914	0.0261907	0.0897921	Up
Molecular chaperone DnaK (HSP70)	89.2627	190.962	41363.4	51212.4	0.215801	0.372882	1.49367e-05	1.49367e-05	-0.157081	-0.230548	-0.0836147	Down
Superfamily II DNA and RNA helicase	327.807	547.012	41363.4	51212.4	0.792505	1.06812	1.67173e-05	1.67173e-05	-0.275619	-0.403304	-0.147934	Down
Methionine aminopeptidase	89.7209	189.563	41363.4	51212.4	0.216909	0.370151	2.36347e-05	2.36347e-05	-0.153242	-0.226636	-0.0798487	Down
Ribosomal protein L7Ae or related RNA K-turn-binding protein	45.2863	114.384	41363.4	51212.4	0.109484	0.223352	3.1987e-05	3.1987e-05	-0.113868	-0.16999	-0.057746	Down
Nucleoside permease NupC	47.4331	19.9992	41363.4	51212.4	0.114674	0.0390515	3.50857e-05	3.50857e-05	0.0756226	0.034508	0.116737	Up
Cu/Zn superoxide dismutase	163.559	123.834	41363.4	51212.4	0.39542	0.241805	4.09018e-05	4.09018e-05	0.153615	0.0753918	0.231838	Up
NifU homolog involved in Fe-S cluster formation	49.6725	120.791	41363.4	51212.4	0.120088	0.235862	4.35498e-05	4.35498e-05	-0.115774	-0.173713	-0.0578351	Down
Heme oxygenase	8.72012	41.8159	41363.4	51212.4	0.0210817	0.0816519	6.0182e-05	6.0182e-05	-0.0605702	-0.0932734	-0.027867	Down
Actin-related protein	592.493	582.864	41363.4	51212.4	1.43241	1.13813	8.32408e-05	8.32408e-05	0.294277	0.143188	0.445367	Up
Autotransporter translocation and assembly factor TamB	46.3184	21.007	41363.4	51212.4	0.111979	0.0410193	0.000110386	0.000110386	0.0709599	0.0299844	0.111935	Up
Transposase	43.7689	19.675	41363.4	51212.4	0.105816	0.0384184	0.000127243	0.000127243	0.0673971	0.0274808	0.107313	Up
Outer membrane protein OmpA and related peptidoglycan-associated (lipo)proteins	1.31692	18.9252	41363.4	51212.4	0.00318378	0.0369543	0.00015523	0.00015523	-0.0337705	-0.055565	-0.011976	Down
Ribosomal protein L10	298.264	486.777	41363.4	51212.4	0.721082	0.950505	0.000161774	0.000161774	-0.229423	-0.350797	-0.108048	Down
Alpha-galactosidase	57.2383	30.5426	41363.4	51212.4	0.138379	0.059639	0.000170241	0.000170241	0.0787401	0.0328587	0.124622	Up
Ribonucleotide reductase alpha subunit	31.9947	11.7278	41363.4	51212.4	0.0773503	0.0229004	0.000206235	0.000206235	0.0544499	0.0203419	0.0885578	Up
Aspartate/methionine/tyrosine aminotransferase	95.4111	65.1151	41363.4	51212.4	0.230665	0.127147	0.000240527	0.000240527	0.103518	0.0436497	0.163387	Up
Cytochrome c, mono- and diheme variants	6.80919	33.9837	41363.4	51212.4	0.0164619	0.0663583	0.000245211	0.000245211	-0.0498965	-0.0796799	-0.0201131	Down
Serine/threonine protein kinase	771.119	794.806	41363.4	51212.4	1.86425	1.55198	0.000285184	0.000285184	0.312275	0.139316	0.485233	Up
Choline-glycine betaine transporter	51.4175	115.649	41363.4	51212.4	0.124307	0.225823	0.00031856	0.00031856	-0.101516	-0.15912	-0.0439128	Down
Ribosomal protein L3	534.079	805.393	41363.4	51212.4	1.29119	1.57265	0.000381481	0.000381481	-0.281465	-0.438873	-0.124056	Down
Zn-dependent dipeptidase, microsomal dipeptidase homolog	24.3781	7.33168	41363.4	51212.4	0.0589364	0.0143162	0.000384324	0.000384324	0.0446202	0.0147563	0.0744842	Up
Dihydroxyacid dehydratase/phosphogluconate dehydratase	14.2059	2.22778	41363.4	51212.4	0.0343441	0.00435008	0.000592928	0.000592928	0.029994	0.00696358	0.0530245	Up
Acetyl-CoA acetyltransferase	66.2732	135.142	41363.4	51212.4	0.160222	0.263885	0.000843329	0.000843329	-0.103664	-0.166766	-0.0405608	Down
Ribosomal protein L29	0.324381	12.4348	41363.4	51212.4	0.000784221	0.0242808	0.000884139	0.000884139	-0.0234966	-0.0415405	-0.00545265	Down
Molybdopterin or thiamine biosynthesis adenylyltransferase	63.5325	40.0262	41363.4	51212.4	0.153596	0.0781572	0.000946879	0.000946879	0.0754387	0.0263222	0.124555	Up
Ribosomal protein S18 acetylase RimI and related acetyltransferases	174.872	149.538	41363.4	51212.4	0.422768	0.291996	0.00104007	0.00104007	0.130772	0.0484282	0.213116	Up
Urease alpha subunit	32.5881	14.8775	41363.4	51212.4	0.0787848	0.0290506	0.00115607	0.00115607	0.0497342	0.0146464	0.084822	Up
Alpha-glucosidase, glycosyl hydrolase family GH31	43.9045	97.6576	41363.4	51212.4	0.106143	0.190691	0.00119346	0.00119346	-0.084548	-0.137947	-0.0311493	Down
Membrane-bound serine protease (ClpP class)	2.09218	17.8983	41363.4	51212.4	0.00505803	0.0349492	0.00126462	0.00126462	-0.0298912	-0.0517533	-0.00802899	Down
Na+-dependent transporter, SNF family	111.499	86.8711	41363.4	51212.4	0.26956	0.169629	0.0014448	0.0014448	0.0999314	0.0342734	0.165589	Up
Periplasmic component of the Tol biopolymer transport system!!!Dipeptidyl aminopeptidase/acylaminoacyl peptidase	89.0887	65.3886	41363.4	51212.4	0.21538	0.127681	0.00158987	0.00158987	0.0876993	0.02908	0.146319	Up
Thiol-disulfide isomerase or thioredoxin	119.46	95.2875	41363.4	51212.4	0.288807	0.186063	0.00163272	0.00163272	0.102744	0.0346839	0.170803	Up
Succinate dehydrogenase/fumarate reductase, Fe-S protein subunit	31.4426	75.5133	41363.4	51212.4	0.0760154	0.147451	0.0016747	0.0016747	-0.0714358	-0.118261	-0.024611	Down
Ribosomal protein L14E/L6E/L27E	294.788	280.093	41363.4	51212.4	0.712677	0.546924	0.0016921	0.0016921	0.165753	0.058264	0.273243	Up
dUTPase	20.7345	7.35549	41363.4	51212.4	0.0501275	0.0143627	0.00178849	0.00178849	0.0357648	0.00754412	0.0639855	Up
PKD repeat!!!Sugar lactone lactonase YvrE	8.97493	34.3315	41363.4	51212.4	0.0216977	0.0670374	0.00181552	0.00181552	-0.0453396	-0.076155	-0.0145243	Down
Redox-sensitive bicupin YhaK, pirin superfamily	7.80892	31.225	41363.4	51212.4	0.0188788	0.0609716	0.00203319	0.00203319	-0.0420928	-0.0715224	-0.0126631	Down
SET domain-containing protein (function unknown)	84.4409	62.4047	41363.4	51212.4	0.204144	0.121855	0.00241591	0.00241591	0.0822894	0.0250448	0.139534	Up
Cyclopropane fatty-acyl-phospholipid synthase and related methyltransferases	14.5786	44.7815	41363.4	51212.4	0.0352451	0.0874427	0.00251341	0.00251341	-0.0521976	-0.0878259	-0.0165693	Down
Fatty acid desaturase	28.9507	69.5594	41363.4	51212.4	0.069991	0.135825	0.00261818	0.00261818	-0.0658342	-0.110946	-0.0207225	Down
Uncharacterized membrane protein YfcA	11.0549	35.6086	41363.4	51212.4	0.0267262	0.0695312	0.00311255	0.00311255	-0.042805	-0.0748247	-0.0107854	Down
Alpha-L-fucosidase	122.048	210.74	41363.4	51212.4	0.295063	0.411501	0.00360872	0.00360872	-0.116438	-0.196919	-0.0359574	Down
Glutathione S-transferase	340.379	516.349	41363.4	51212.4	0.822898	1.00825	0.00365937	0.00365937	-0.185351	-0.312378	-0.0583245	Down
Galactose-1-phosphate uridylyltransferase	30.7025	71.1262	41363.4	51212.4	0.0742263	0.138885	0.00371713	0.00371713	-0.0646584	-0.110524	-0.0187924	Down
Ribosomal protein L23	392.118	394.315	41363.4	51212.4	0.947981	0.76996	0.00384961	0.00384961	0.178022	0.0535243	0.302519	Up
Zn-dependent alcohol dehydrogenase	26.3704	63.5972	41363.4	51212.4	0.0637529	0.124183	0.00395599	0.00395599	-0.0604303	-0.103727	-0.0171342	Down
Trk K+ transport system, NAD-binding component!!!Transcription elongation factor	14.5154	3.60085	41363.4	51212.4	0.0350922	0.0070312	0.00418983	0.00418983	0.028061	0.00432248	0.0517996	Up
RNA recognition motif (RRM) domain	836.36	1176.51	41363.4	51212.4	2.02198	2.29732	0.00450789	0.00450789	-0.275337	-0.46733	-0.0833445	Down
Aryl-phospho-beta-D-glucosidase BglC, GH1 family	25.8619	62.0237	41363.4	51212.4	0.0625237	0.121111	0.00476389	0.00476389	-0.0585868	-0.10144	-0.015734	Down
Putative intracellular protease/amidase	64.8667	123.586	41363.4	51212.4	0.156821	0.24132	0.00522992	0.00522992	-0.0844982	-0.145877	-0.0231198	Down
Chitodextrinase	2.592	18.0573	41363.4	51212.4	0.0062664	0.0352596	0.00682466	0.00682466	-0.0289932	-0.0512366	-0.00674986	Down
Regulatory P domain of the subtilisin-like proprotein convertases and other proteases	20.7408	51.5255	41363.4	51212.4	0.0501427	0.100611	0.00764075	0.00764075	-0.0504686	-0.0896709	-0.0112662	Down
HEPN domain	11.7903	2.70027	41363.4	51212.4	0.0285041	0.00527268	0.00771456	0.00771456	0.0232314	0.00150751	0.0449553	Up
Acyl carrier protein!!!Long-chain acyl-CoA synthetase (AMP-forming)!!!Thioester reductase domain of alpha aminoadipate reductase Lys2 and NRPSs	12.4528	34.7287	41363.4	51212.4	0.0301057	0.067813	0.00806497	0.00806497	-0.0377073	-0.0700584	-0.00535616	Down
Glutamine synthetase	155.617	252.618	41363.4	51212.4	0.376218	0.493275	0.00832805	0.00832805	-0.117057	-0.205972	-0.0281418	Down
DNA-binding beta-propeller fold protein YncE	92.9056	75.9104	41363.4	51212.4	0.224608	0.148227	0.00877343	0.00877343	0.0763814	0.0156055	0.137157	Up
Ribosomal protein L22	441.423	459.692	41363.4	51212.4	1.06718	0.897618	0.0100912	0.0100912	0.169564	0.0369156	0.302213	Up
PASTA domain, binds beta-lactams	19.3874	8.04919	41363.4	51212.4	0.0468708	0.0157173	0.0104953	0.0104953	0.0311535	0.00335551	0.0589515	Up
Protein-tyrosine phosphatase	197.795	187.932	41363.4	51212.4	0.478188	0.366966	0.0106984	0.0106984	0.111223	0.0223097	0.200135	Up
Trehalose and maltose hydrolase (possible phosphorylase)	2.73307	15.859	41363.4	51212.4	0.00660746	0.030967	0.0108344	0.0108344	-0.0243596	-0.0457763	-0.00294285	Down
Beta-xylosidase	15.1223	5.47338	41363.4	51212.4	0.0365595	0.0106876	0.0112644	0.0112644	0.0258719	0.00110582	0.050638	Up
Malate/lactate dehydrogenase	186.43	176.828	41363.4	51212.4	0.450711	0.345283	0.0127721	0.0127721	0.105428	0.0189996	0.191857	Up
Phage-related lysozyme (muramidase), GH24 family	9.48728	1.94241	41363.4	51212.4	0.0229364	0.00379285	0.0154956	0.0154956	0.0191436	-0.000676674	0.0389638	Up
Bacterial lipocalin	0.978026	10.7825	41363.4	51212.4	0.00236447	0.0210545	0.016184	0.016184	-0.0186901	-0.0363838	-0.000996253	Down
Ribosomal protein S4 or related protein	3.65892	18.3385	41363.4	51212.4	0.0088458	0.0358088	0.0163565	0.0163565	-0.026963	-0.0499714	-0.00395453	Down
Glucan phosphorylase	20.5578	47.6099	41363.4	51212.4	0.0497003	0.0929656	0.0197962	0.0197962	-0.0432652	-0.0815779	-0.00495262	Down
Phenylalanine-4-hydroxylase	35.9189	23.4256	41363.4	51212.4	0.0868374	0.045742	0.0204409	0.0204409	0.0410953	0.00291979	0.0792709	Up
Tetratricopeptide (TPR) repeat!!!Tetratricopeptide (TPR) repeat!!!Uncharacterized conserved protein, contains CHAT domain	44.909	31.8793	41363.4	51212.4	0.108572	0.0622492	0.0208385	0.0208385	0.0463225	0.00364882	0.0889962	Up
Oligoendopeptidase F	12.227	4.06589	41363.4	51212.4	0.0295599	0.00793927	0.0210695	0.0210695	0.0216206	-0.000937577	0.0441789	Up
Cytochrome P450	131.916	121.499	41363.4	51212.4	0.318919	0.237245	0.0218154	0.0218154	0.0816739	0.00863261	0.154715	Up
Magnesium-transporting ATPase (P-type)	129.697	207.48	41363.4	51212.4	0.313554	0.405137	0.023973	0.023973	-0.0915833	-0.172869	-0.0102972	Down
DNA polymerase III sliding clamp (beta) subunit, PCNA homolog	42.2212	29.9727	41363.4	51212.4	0.102074	0.0585263	0.0255238	0.0255238	0.0435475	0.00203905	0.0850559	Up
Prolyl-tRNA synthetase	34.8337	23.0601	41363.4	51212.4	0.0842137	0.0450283	0.0256444	0.0256444	0.0391854	0.00145047	0.0769204	Up
DNA-directed RNA polymerase, alpha subunit/40 kD subunit	45.1385	32.7931	41363.4	51212.4	0.109127	0.0640334	0.0257592	0.0257592	0.0450932	0.0021792	0.0880072	Up
UDP-glucose 4-epimerase	13.2669	33.2795	41363.4	51212.4	0.032074	0.0649833	0.0261158	0.0261158	-0.0329092	-0.0652081	-0.000610349	Down
Phage-related protein, tail component	36.6729	71.8887	41363.4	51212.4	0.0886602	0.140373	0.0268046	0.0268046	-0.0517133	-0.0992873	-0.00413927	Down
Glucosamine 6-phosphate synthetase, contains amidotransferase and phosphosugar isomerase domains	25.3976	54.1345	41363.4	51212.4	0.0614012	0.105706	0.0274107	0.0274107	-0.0443046	-0.085492	-0.00311725	Down
Peptidoglycan-binding (PGRP) domain of peptidoglycan hydrolases	22.5959	12.8028	41363.4	51212.4	0.0546278	0.0249994	0.0279588	0.0279588	0.0296284	-0.00100835	0.0602651	Up
Type V secretory pathway, adhesin AidA	73.0692	60.9991	41363.4	51212.4	0.176652	0.11911	0.0282516	0.0282516	0.0575418	0.00295926	0.112124	Up
Bacterial nucleoid DNA-binding protein	0.829816	9.39668	41363.4	51212.4	0.00200616	0.0183484	0.028596	0.028596	-0.0163423	-0.0331246	0.000439998	Down
Cytochrome b subunit of the bc complex	1.66464	12.2467	41363.4	51212.4	0.00402442	0.0239134	0.028728	0.028728	-0.019889	-0.0388927	-0.000885319	Down
Molecular chaperone DnaK (HSP70)!!!Molecular chaperone DnaK (HSP70)	25.5057	16.0709	41363.4	51212.4	0.0616625	0.0313809	0.0292255	0.0292255	0.0302816	-0.00241998	0.0629831	Up
ABC-type amino acid transport/signal transduction system, periplasmic component/domain!!!ABC-type amino acid transport/signal transduction system, periplasmic component/domain	28.9649	19.1931	41363.4	51212.4	0.0700255	0.0374775	0.0298968	0.0298968	0.032548	-0.00224524	0.0673413	Up
Aspartate/glutamate racemase	17.762	8.90758	41363.4	51212.4	0.0429413	0.0173934	0.0313203	0.0313203	0.0255479	-0.00173646	0.0528323	Up
Uncharacterized membrane protein YhhN	23.8276	14.1065	41363.4	51212.4	0.0576054	0.0275451	0.0324648	0.0324648	0.0300603	-0.00144814	0.0615688	Up
3',5'-cyclic AMP phosphodiesterase CpdA!!!PKD repeat	15.3927	35.5404	41363.4	51212.4	0.0372132	0.069398	0.0337925	0.0337925	-0.0321847	-0.0658897	0.00152028	Down
FOG: Zn-finger	218.896	220.536	41363.4	51212.4	0.529201	0.430629	0.0343846	0.0343846	0.0985724	0.00426199	0.192883	Up
Glycerol kinase	20.879	11.8972	41363.4	51212.4	0.0504771	0.0232311	0.0347998	0.0347998	0.027246	-0.00238959	0.0568816	Up
Gamma-glutamyltranspeptidase	40.8984	29.7546	41363.4	51212.4	0.0988757	0.0581004	0.0351966	0.0351966	0.0407753	-0.000289502	0.0818401	Up
Formate hydrogenlyase subunit 6/NADH:ubiquinone oxidoreductase 23 kD subunit (chain I)	0.202264	5.65189	41363.4	51212.4	0.000488992	0.0110362	0.0366114	0.0366114	-0.0105472	-0.0241742	0.00307982	Down
Urease alpha subunit!!!Urease beta subunit	16.2274	8.12195	41363.4	51212.4	0.0392312	0.0158593	0.0387515	0.0387515	0.0233719	-0.00289143	0.0496351	Up
DNA helicase TIP49, TBP-interacting protein	38.3816	72.4336	41363.4	51212.4	0.0927911	0.141438	0.0400269	0.0400269	-0.0486464	-0.0967514	-0.000541441	Down
Glucoamylase (glucan-1,4-alpha-glucosidase), GH15 family	43.5064	79.9224	41363.4	51212.4	0.105181	0.156061	0.0415747	0.0415747	-0.0508798	-0.101472	-0.000287368	Down
Glycerol uptake facilitator and related aquaporins (Major Intrinsic Protein Family)	27.7714	55.9753	41363.4	51212.4	0.06714	0.1093	0.0417387	0.0417387	-0.0421603	-0.0844179	9.72504e-05	Down
Protein-arginine kinase	83.728	74.1434	41363.4	51212.4	0.20242	0.144776	0.0427648	0.0427648	0.0576441	-0.00104903	0.116337	Up
Glyceraldehyde-3-phosphate dehydrogenase/erythrose-4-phosphate dehydrogenase	2.59475	12.6866	41363.4	51212.4	0.00627305	0.0247726	0.0437588	0.0437588	-0.0184996	-0.0384037	0.00140463	Down
Catalase	38.0739	71.1848	41363.4	51212.4	0.0920474	0.138999	0.0463737	0.0463737	-0.0469517	-0.094769	0.00086552	Down
Parvulin-like peptidyl-prolyl isomerase	42.3354	77.4794	41363.4	51212.4	0.10235	0.15129	0.0470799	0.0470799	-0.0489405	-0.0988596	0.000978571	Down
3-dehydroquinate synthetase	1.88465	10.7132	41363.4	51212.4	0.00455632	0.0209191	0.0475481	0.0475481	-0.0163627	-0.0347591	0.00203365	Down
Two-component response regulator, SAPR family, consists of REC, wHTH and BTAD domains	1.94349	10.8172	41363.4	51212.4	0.00469857	0.0211222	0.0475488	0.0475488	-0.0164236	-0.0349204	0.0020732	Down
FoF1-type ATP synthase, membrane subunit c/Archaeal/vacuolar-type H+-ATPase, subunit K	0.772851	7.67468	41363.4	51212.4	0.00186844	0.014986	0.0487277	0.0487277	-0.0131175	-0.0287909	0.00255581	Down
Long-chain acyl-CoA synthetase (AMP-forming)!!!Long-chain acyl-CoA synthetase (AMP-forming)	13.8436	7.30648	41363.4	51212.4	0.0334683	0.014267	0.0490374	0.0490374	0.0192013	-0.00551972	0.0439222	Up
Uncharacterized conserved protein YfaS, alpha-2-macroglobulin family	41.0041	31.012	41363.4	51212.4	0.0991313	0.0605557	0.0491841	0.0491841	0.0385756	-0.00277042	0.0799216	Up
DNA replicative helicase MCM subunit Mcm2, Cdc46/Mcm family	63.9489	54.2508	41363.4	51212.4	0.154603	0.105933	0.0497791	0.0497791	0.0486698	-0.00280783	0.100147	Up
4-aminobutyrate aminotransferase or related aminotransferase	27.1182	18.0179	41363.4	51212.4	0.0655609	0.0351827	0.05014	0.05014	0.0303782	-0.00343905	0.0641954	Up
Putative cell wall-binding domain!!!Uncharacterized surface anchored protein	20.1312	12.2921	41363.4	51212.4	0.0486692	0.0240021	0.0501439	0.0501439	0.0246671	-0.00475077	0.0540849	Up
ERCC4-related helicase	6.05884	1.23069	41363.4	51212.4	0.0146478	0.0024031	0.0502107	0.0502107	0.0122447	-0.00444936	0.0289388	Up
Alkaline phosphatase	7.71303	1.63512	41363.4	51212.4	0.018647	0.00319281	0.0504664	0.0504664	0.0154542	-0.00286755	0.0337759	Up
Enamine deaminase RidA, house cleaning of reactive enamine intermediates, YjgF/YER057c/UK114 family	35.9558	26.4689	41363.4	51212.4	0.0869265	0.0516845	0.0549639	0.0549639	0.0352421	-0.00359616	0.0740803	Up
Archaeal ribosome-binding protein aMBF1, putative translation factor, contains Zn-ribbon and HTH domains	17.5912	10.3038	41363.4	51212.4	0.0425283	0.0201197	0.0552929	0.0552929	0.0224086	-0.00523401	0.0500513	Up
Zn-dependent amino- or carboxypeptidase, M28 family	56.3682	47.0804	41363.4	51212.4	0.136275	0.0919316	0.0572106	0.0572106	0.0443438	-0.00412978	0.0928173	Up
Glutaredoxin	20.3585	42.6932	41363.4	51212.4	0.0492187	0.083365	0.0603863	0.0603863	-0.0341463	-0.0713179	0.0030253	Down
Taurine dioxygenase, alpha-ketoglutarate-dependent	42.9929	33.8529	41363.4	51212.4	0.10394	0.0661029	0.0621103	0.0621103	0.0378366	-0.00465351	0.0803268	Up
Uncharacterized membrane protein YgdD, TMEM256/DUF423 family	25.2539	16.9995	41363.4	51212.4	0.0610538	0.0331942	0.0621382	0.0621382	0.0278596	-0.00498139	0.0607007	Up
Small nuclear ribonucleoprotein (snRNP) homolog	183.268	271.856	41363.4	51212.4	0.443069	0.530841	0.0631812	0.0631812	-0.0877721	-0.181817	0.00627313	Down
Stress-induced morphogen (activity unknown)	21.5945	13.6794	41363.4	51212.4	0.0522068	0.026711	0.063732	0.063732	0.0254957	-0.00495769	0.0559491	Up
Fe-S cluster assembly iron-binding protein IscA	18.2502	11.267	41363.4	51212.4	0.0441215	0.0220005	0.063853	0.063853	0.0221211	-0.00613189	0.050374	Up
Predicted RNA methylase	16.1903	34.6526	41363.4	51212.4	0.0391417	0.0676645	0.06644	0.06644	-0.0285228	-0.0623112	0.00526554	Down
Thiol:disulfide interchange protein	32.7855	24.1506	41363.4	51212.4	0.079262	0.0471576	0.0689533	0.0689533	0.0321044	-0.00517981	0.0693886	Up
Ribosomal protein S5	0.229075	4.56117	41363.4	51212.4	0.000553811	0.00890637	0.0696086	0.0696086	-0.00835256	-0.0211173	0.0044122	Down
Proline 4-hydroxylase (includes Rps23 Pro-64 3,4-dihydroxylase Tpa1), contains SM-20 domain	35.6812	27.1411	41363.4	51212.4	0.0862627	0.052997	0.072082	0.072082	0.0332657	-0.00562577	0.0721571	Up
Uncharacterized protein YjbI, contains pentapeptide repeats!!!3',5'-cyclic AMP phosphodiesterase CpdA!!!WD40 repeat!!!WD40 repeat!!!Uncharacterized protein!!!Predicted NTPase, NACHT family domain	35.0502	26.5426	41363.4	51212.4	0.0847371	0.0518284	0.072558	0.072558	0.0329088	-0.00565021	0.0714678	Up
Translation elongation factor EF-1alpha (GTPase)	13.8381	30.5812	41363.4	51212.4	0.033455	0.0597145	0.072682	0.072682	-0.0262594	-0.0580785	0.00555963	Down
Tetratricopeptide (TPR) repeat!!!Chromosome segregation ATPase!!!Predicted ATPase, archaeal AAA+ ATPase superfamily!!!WD40 repeat!!!WD40 repeat!!!WD40 repeat	8.18088	2.79312	41363.4	51212.4	0.0197781	0.00545398	0.0730418	0.0730418	0.0143241	-0.00494377	0.0335919	Up
DNA-directed RNA polymerase, subunit K/omega	22.5893	45.2761	41363.4	51212.4	0.0546119	0.0884084	0.073819	0.073819	-0.0337965	-0.0722769	0.00468384	Down
Ferredoxin-NADP reductase!!!Sterol desaturase/sphingolipid hydroxylase, fatty acid hydroxylase superfamily	48.5802	40.2248	41363.4	51212.4	0.117447	0.0785451	0.0738691	0.0738691	0.0389023	-0.00634598	0.0841505	Up
ATP-dependent 26S proteasome regulatory subunit!!!ATP-dependent 26S proteasome regulatory subunit	79.8191	128.293	41363.4	51212.4	0.19297	0.250512	0.0753793	0.0753793	-0.0575415	-0.122347	0.00726455	Down
WD40 repeat!!!WD40 repeat!!!Uncharacterized protein, contains caspase domain	235.037	339.227	41363.4	51212.4	0.568225	0.662392	0.0754709	0.0754709	-0.0941669	-0.19936	0.0110262	Down
N-acetyl-beta-hexosaminidase	58.4663	97.8684	41363.4	51212.4	0.141348	0.191103	0.0776714	0.0776714	-0.049755	-0.106398	0.00688787	Down
Predicted metal-dependent hydrolase, TIM-barrel fold	22.7655	15.791	41363.4	51212.4	0.0550376	0.0308343	0.0778474	0.0778474	0.0242033	-0.00732049	0.0557272	Up
Flavin-dependent oxidoreductase, luciferase family (includes alkanesulfonate monooxygenase SsuD and methylene tetrahydromethanopterin reductase)!!!Putative sterol carrier protein	1.75398	9.76246	41363.4	51212.4	0.00424042	0.0190627	0.0779668	0.0779668	-0.0148223	-0.0326084	0.00296392	Down
Ribosomal protein S17	11.6251	27.7893	41363.4	51212.4	0.0281047	0.0542629	0.0790923	0.0790923	-0.0261581	-0.0562816	0.00396539	Down
Argininosuccinate synthase	35.9294	27.8802	41363.4	51212.4	0.0868627	0.0544403	0.0825299	0.0825299	0.0324223	-0.0067049	0.0715496	Up
Ribosomal protein L16 Arg81 hydroxylase, contains JmjC domain	74.5726	68.1465	41363.4	51212.4	0.180286	0.133066	0.0835475	0.0835475	0.04722	-0.00871667	0.103157	Up
Outer membrane translocation and assembly module TamA	6.52618	1.77831	41363.4	51212.4	0.0157777	0.00347242	0.0878868	0.0878868	0.0123053	-0.00511339	0.0297239	Up
Hydroxyethylthiazole kinase, sugar kinase family	6.75707	2.30892	41363.4	51212.4	0.0163359	0.00450852	0.0878873	0.0878873	0.0118273	-0.00607544	0.0297301	Up
Alanyl-tRNA synthetase	52.88	45.4693	41363.4	51212.4	0.127842	0.0887857	0.0880315	0.0880315	0.0390566	-0.00825123	0.0863645	Up
Pimeloyl-ACP methyl ester carboxylesterase	55.974	93.4486	41363.4	51212.4	0.135322	0.182472	0.0880722	0.0880722	-0.04715	-0.102631	0.00833123	Down
Serine protease, subtilase family!!!Serine protease, subtilase family!!!Serine protease, subtilase family!!!Serine protease, subtilase family!!!Serine protease, subtilase family!!!Serine protease, subtilase family!!!Serine protease, subtilase family!!!Serine protease, subtilase family!!!Serine protease, subtilase family!!!Serine protease, subtilase family!!!Serine protease, subtilase family!!!Ser…	2.50888	0.358782	41363.4	51212.4	0.00606545	0.000700577	0.089198	0.089198	0.00536488	-0.00676531	0.0174951	Up
Enolase	123.248	186.725	41363.4	51212.4	0.297963	0.364608	0.090068	0.090068	-0.0666454	-0.144982	0.011691	Down
Acyl-coenzyme A thioesterase PaaI, contains HGG motif	19.8205	39.9533	41363.4	51212.4	0.0479179	0.0780149	0.0908812	0.0908812	-0.030097	-0.0664662	0.00627221	Down
Diadenosine tetraphosphate (Ap4A) hydrolase or other HIT family hydrolase	25.284	18.2556	41363.4	51212.4	0.0611265	0.0356468	0.0909846	0.0909846	0.0254797	-0.00769307	0.0586525	Up
Adenine/guanine phosphoribosyltransferase or related PRPP-binding protein	24.5972	18.426	41363.4	51212.4	0.0594661	0.0359795	0.0909866	0.0909866	0.0234866	-0.00946191	0.0564351	Up
ABC-type multidrug transport system, ATPase and permease component	24.9069	47.7079	41363.4	51212.4	0.0602147	0.0931569	0.0931123	0.0931123	-0.0329422	-0.0726793	0.00679479	Down
5-hydroxyisourate hydrolase (purine catabolism), transthyretin-related family	12.3153	6.4687	41363.4	51212.4	0.0297733	0.0126311	0.0942235	0.0942235	0.0171422	-0.00640607	0.0406904	Up
Thymidine phosphorylase	4.74927	1.28692	41363.4	51212.4	0.0114818	0.00251291	0.0957123	0.0957123	0.00896891	-0.00651517	0.024453	Up
Protein tyrosine phosphatase	107.792	105.332	41363.4	51212.4	0.260598	0.205676	0.0969922	0.0969922	0.0549217	-0.0122379	0.122081	Up
Proteasome lid subunit RPN8/RPN11, contains Jab1/MPN domain metalloenzyme (JAMM) motif	23.5066	45.2366	41363.4	51212.4	0.0568295	0.0883313	0.0999411	0.0999411	-0.0315018	-0.0702732	0.00726971	Down
Ribonuclease D	18.0928	12.0183	41363.4	51212.4	0.0437411	0.0234676	0.100337	0.100337	0.0202735	-0.00813479	0.0486818	Up
Fructosamine-3-kinase	17.6995	12.1266	41363.4	51212.4	0.0427902	0.023679	0.100341	0.100341	0.0191112	-0.00914659	0.047369	Up
Glyoxylase or a related metal-dependent hydrolase, beta-lactamase superfamily II	55.2958	48.738	41363.4	51212.4	0.133683	0.0951683	0.102168	0.102168	0.0385145	-0.00996151	0.0869906	Up
Serine protease, subtilisin family	14.7164	31.3519	41363.4	51212.4	0.0355784	0.0612193	0.10484	0.10484	-0.0256409	-0.0580169	0.00673507	Down
MFS family permease	22.1944	15.6146	41363.4	51212.4	0.053657	0.0304898	0.105531	0.105531	0.0231672	-0.00807269	0.0544071	Up
Glycine cleavage system T protein (aminomethyltransferase)!!!Glycine/D-amino acid oxidase (deaminating)	22.1809	16.416	41363.4	51212.4	0.0536244	0.0320548	0.105534	0.105534	0.0215696	-0.00988147	0.0530206	Up
Sulfate permease or related transporter, MFS superfamily	12.0724	27.0478	41363.4	51212.4	0.0291862	0.052815	0.106108	0.106108	-0.0236288	-0.0537366	0.00647903	Down
FKBP-type peptidyl-prolyl cis-trans isomerase	109.516	108.161	41363.4	51212.4	0.264766	0.211201	0.109579	0.109579	0.0535647	-0.0142261	0.121356	Up
Aminopeptidase N	75.7699	71.0984	41363.4	51212.4	0.183181	0.13883	0.110166	0.110166	0.0443505	-0.0122585	0.100959	Up
Phosphoribosylaminoimidazole-succinocarboxamide synthase	62.8368	101.483	41363.4	51212.4	0.151914	0.198161	0.111262	0.111262	-0.0462471	-0.104309	0.0118145	Down
tRNA-binding EMAP/Myf domain!!!Methionyl-tRNA synthetase	48.6912	42.2594	41363.4	51212.4	0.117716	0.0825179	0.112231	0.112231	0.0351977	-0.0104422	0.0808375	Up
Phosphoserine phosphatase	4.58917	14.6461	41363.4	51212.4	0.0110947	0.0285987	0.113276	0.113276	-0.0175039	-0.0396048	0.00459692	Down
rRNA-processing protein FCF1	10.0867	23.2731	41363.4	51212.4	0.0243855	0.0454442	0.115211	0.115211	-0.0210587	-0.0491561	0.00703873	Down
Acyl-CoA dehydrogenase related to the alkylation response protein AidB	210.53	300.892	41363.4	51212.4	0.508976	0.587538	0.118013	0.118013	-0.0785616	-0.178155	0.0210317	Down
Predicted heme/steroid binding protein	19.8578	14.0614	41363.4	51212.4	0.0480082	0.0274571	0.119911	0.119911	0.0205511	-0.00925696	0.0503592	Up
GTPase SAR1 family domain	1252.17	1460.44	41363.4	51212.4	3.02724	2.85173	0.120386	0.120386	0.175512	-0.0479607	0.398984	Up
Ribonucleotide reductase beta subunit, ferritin-like domain	24.4606	17.6582	41363.4	51212.4	0.0591358	0.0344802	0.120701	0.120701	0.0246556	-0.00804238	0.0573535	Up
Predicted choloylglycine hydrolase	17.3664	33.9194	41363.4	51212.4	0.0419849	0.0662328	0.121114	0.121114	-0.0242479	-0.0583004	0.00980463	Down
Thymidylate synthase	7.41974	3.02878	41363.4	51212.4	0.0179379	0.00591415	0.122678	0.122678	0.0120238	-0.00678209	0.0308297	Up
Translation initiation factor IF-2, a GTPase	14.0667	29.1384	41363.4	51212.4	0.0340075	0.0568971	0.125591	0.125591	-0.0228896	-0.0544169	0.00863778	Down
Serine protease, subtilisin family!!!Ca2+-binding protein, RTX toxin-related!!!Ca2+-binding protein, RTX toxin-related!!!Regulatory P domain of the subtilisin-like proprotein convertases and other proteases	2.26282	8.83748	41363.4	51212.4	0.00547057	0.0172565	0.12631	0.12631	-0.0117859	-0.0294934	0.0059215	Down
Ectoine hydroxylase-related dioxygenase, phytanoyl-CoA dioxygenase (PhyH) family	2.34222	8.68573	41363.4	51212.4	0.00566253	0.0169602	0.12631	0.12631	-0.0112977	-0.0289887	0.0063934	Down
ABC-type glycerol-3-phosphate transport system, permease component	13.3694	8.4244	41363.4	51212.4	0.0323218	0.0164499	0.127369	0.127369	0.0158719	-0.00898876	0.0407325	Up
cAMP-binding domain of CRP or a regulatory subunit of cAMP-dependent protein kinases!!!Small-conductance mechanosensitive channel	27.7623	21.3371	41363.4	51212.4	0.0671181	0.0416639	0.127753	0.127753	0.0254542	-0.00941128	0.0603198	Up
Serine/threonine protein kinase!!!HD-like signal output (HDOD) domain, no enzymatic activity!!!GAF domain	24.6987	18.8507	41363.4	51212.4	0.0597114	0.0368089	0.128783	0.128783	0.0229025	-0.0101938	0.0559987	Up
Cytochrome c1	18.1355	34.609	41363.4	51212.4	0.0438442	0.0675792	0.129303	0.129303	-0.023735	-0.0582432	0.0107732	Down
Ribosomal protein L32E	0.46323	4.22793	41363.4	51212.4	0.0011199	0.00825566	0.133497	0.133497	-0.00713576	-0.0199227	0.0056512	Down
3-hydroxy-3-methylglutaryl CoA synthase	0.283438	3.89773	41363.4	51212.4	0.000685237	0.00761091	0.133498	0.133498	-0.00692567	-0.0191739	0.00532259	Down
FoF1-type ATP synthase, gamma subunit	81.3486	125.71	41363.4	51212.4	0.196668	0.245468	0.133719	0.133719	-0.0488005	-0.113578	0.0159771	Down
Predicted ATPase	54.266	49.1859	41363.4	51212.4	0.131193	0.0960429	0.136897	0.136897	0.0351503	-0.0131385	0.0834391	Up
6-phosphogluconolactonase/Glucosamine-6-phosphate isomerase/deaminase	18.9883	35.9784	41363.4	51212.4	0.0459061	0.0702532	0.137701	0.137701	-0.0243471	-0.0594964	0.0108021	Down
Nucleoside-diphosphate-sugar epimerase	187.417	268.17	41363.4	51212.4	0.453098	0.523643	0.138362	0.138362	-0.0705447	-0.164806	0.0237169	Down
Phosphoenolpyruvate synthase/pyruvate phosphate dikinase!!!Phosphoenolpyruvate-protein kinase (PTS system EI component in bacteria)	0.557221	5.66657	41363.4	51212.4	0.00134713	0.0110648	0.139841	0.139841	-0.0097177	-0.0237728	0.00433744	Down
Acyl-CoA-binding protein	1.0204	5.85153	41363.4	51212.4	0.00246692	0.011426	0.139844	0.139844	-0.00895907	-0.0236633	0.00574515	Down
Tetratricopeptide (TPR) repeat!!!Tetratricopeptide (TPR) repeat!!!Serine/threonine protein kinase	11.2551	5.67018	41363.4	51212.4	0.0272102	0.0110719	0.141273	0.141273	0.0161383	-0.00646595	0.0387425	Up
Uncharacterized protein, contains GBA2_N and DUF608 domains	14.3133	8.54893	41363.4	51212.4	0.0346039	0.0166931	0.142741	0.142741	0.0179108	-0.00750139	0.043323	Up
NADPH-dependent 2,4-dienoyl-CoA reductase, sulfur reductase, or a related oxidoreductase!!!Ferredoxin subunit of nitrite reductase or a ring-hydroxylating dioxygenase	22.1249	16.8232	41363.4	51212.4	0.053489	0.0328498	0.149674	0.149674	0.0206392	-0.0108982	0.0521766	Up
Serine/threonine protein kinase!!!PASTA domain, binds beta-lactams	149.33	155.774	41363.4	51212.4	0.361019	0.304172	0.150063	0.150063	0.0568475	-0.022371	0.136066	Up
DNA-binding beta-propeller fold protein YncE!!!DNA-binding beta-propeller fold protein YncE!!!DNA-binding beta-propeller fold protein YncE	6.46872	1.50593	41363.4	51212.4	0.0156387	0.00294055	0.150918	0.150918	0.0126982	-0.00451794	0.0299143	Up
Ribosomal protein L16 Arg81 hydroxylase, contains JmjC domain!!!Putative sterol carrier protein	6.10087	2.36334	41363.4	51212.4	0.0147494	0.00461478	0.150919	0.150919	0.0101347	-0.0072467	0.027516	Up
CubicO group peptidase, beta-lactamase class C family!!!Beta-lactamase class A	8.42866	3.58133	41363.4	51212.4	0.0203771	0.0069931	0.151589	0.151589	0.013384	-0.00644409	0.0332121	Up
ERCC4-related helicase!!!ERCC4-type nuclease	8.31521	4.42879	41363.4	51212.4	0.0201028	0.00864788	0.151592	0.151592	0.0114549	-0.00868726	0.0315971	Up
Tetratricopeptide (TPR) repeat!!!Tfp pilus assembly protein PilF!!!Uncharacterized conserved protein, contains CHAT domain	7.70192	3.69098	41363.4	51212.4	0.0186201	0.00720719	0.151593	0.151593	0.0114129	-0.00793477	0.0307606	Up
WD40 repeat	322.06	356.277	41363.4	51212.4	0.778612	0.695684	0.15281	0.15281	0.0829272	-0.0325166	0.198371	Up
Carotenoid cleavage dioxygenase or a related enzyme	29.4674	23.736	41363.4	51212.4	0.0712402	0.0463482	0.153345	0.153345	0.024892	-0.0111499	0.0609339	Up
ADP-ribose pyrophosphatase YjhB, NUDIX family	34.2058	28.6731	41363.4	51212.4	0.0826959	0.0559885	0.156028	0.156028	0.0267074	-0.0120298	0.0654445	Up
Archaeal/vacuolar-type H+-ATPase subunit F/Vma7	34.6126	59.0476	41363.4	51212.4	0.0836792	0.115299	0.158417	0.158417	-0.0316202	-0.0764042	0.0131639	Down
Single-stranded DNA-binding protein	14.6936	9.91182	41363.4	51212.4	0.0355232	0.0193543	0.158434	0.158434	0.0161689	-0.009907	0.0422447	Up
D-alanine-D-alanine ligase and related ATP-grasp enzymes	14.8437	9.75872	41363.4	51212.4	0.0358862	0.0190554	0.158434	0.158434	0.0168308	-0.0092709	0.0429325	Up
Cell division protein DamX, binds to the septal ring, contains C-terminal SPOR domain	14.9012	10.2671	41363.4	51212.4	0.0360251	0.0200481	0.158436	0.158436	0.015977	-0.0103239	0.0422779	Up
DnaJ-class molecular chaperone with C-terminal Zn finger domain	259.03	283.194	41363.4	51212.4	0.62623	0.552979	0.159665	0.159665	0.0732509	-0.0305528	0.177055	Up
O-acetyl-ADP-ribose deacetylase (regulator of RNase III), contains Macro domain	18.9041	14.408	41363.4	51212.4	0.0457024	0.0281338	0.16152	0.16152	0.0175686	-0.0119178	0.0470549	Up
Pyridoxal biosynthesis lyase PdxS	27.9982	49.3442	41363.4	51212.4	0.0676884	0.096352	0.162351	0.162351	-0.0286637	-0.0696921	0.0123648	Down
[truncated: 1,170 more rows]

## Sheet: 0hS v 15S
COG_FUNCTION	Am_0h_S	Am_15CJ_48h_S	Am_0h_S: parent seq. count	Am_15CJ_48h_S: parent seq. count	Am_0h_S: rel. freq. (%)	Am_15CJ_48h_S: rel. freq. (%)	p-values	p-values (corrected)	Effect size	95.0% lower CI	95.0% upper CI	Enrichment	Note
[truncated: 1,401 more rows]

[truncated: 7 more sheets: 0hS v 25S, 0hS v 28S, 0hW v 15W, 0hW v 25W, 0hW v 33W, 15S_v_15W, 28S_v_25W]
